# Supplementary material for: Matrix metalloproteinase/Fas ligand (MMP/FasL) interaction dynamics in COVID-19: An in silico study and neuroimmune perspective
Source: Heliyon. 2024 May 15;10(10):e30898. doi: 10.1016/j.heliyon.2024.e30898 (PMC11128882; doi:10.1016/j.heliyon.2024.e30898)
Supplement: Multimedia component 1 [file mmc1.zip › string_functional_annotations _spl_1_spl_.tsv]

#node	identifier	category	term ID	term description
CD44	9606.ENSP00000398632	GO Process	GO:0001501	Skeletal system development
CD44	9606.ENSP00000398632	GO Process	GO:0001775	Cell activation
CD44	9606.ENSP00000398632	GO Process	GO:0001932	Regulation of protein phosphorylation
CD44	9606.ENSP00000398632	GO Process	GO:0001934	Positive regulation of protein phosphorylation
CD44	9606.ENSP00000398632	GO Process	GO:0002009	Morphogenesis of an epithelium
CD44	9606.ENSP00000398632	GO Process	GO:0002011	Morphogenesis of an epithelial sheet
CD44	9606.ENSP00000398632	GO Process	GO:0002376	Immune system process
CD44	9606.ENSP00000398632	GO Process	GO:0006022	Aminoglycan metabolic process
CD44	9606.ENSP00000398632	GO Process	GO:0006026	Aminoglycan catabolic process
CD44	9606.ENSP00000398632	GO Process	GO:0006027	Glycosaminoglycan catabolic process
CD44	9606.ENSP00000398632	GO Process	GO:0006807	Nitrogen compound metabolic process
CD44	9606.ENSP00000398632	GO Process	GO:0006950	Response to stress
CD44	9606.ENSP00000398632	GO Process	GO:0006952	Defense response
CD44	9606.ENSP00000398632	GO Process	GO:0006954	Inflammatory response
CD44	9606.ENSP00000398632	GO Process	GO:0007154	Cell communication
CD44	9606.ENSP00000398632	GO Process	GO:0007155	Cell adhesion
CD44	9606.ENSP00000398632	GO Process	GO:0007159	Leukocyte cell-cell adhesion
CD44	9606.ENSP00000398632	GO Process	GO:0007160	Cell-matrix adhesion
CD44	9606.ENSP00000398632	GO Process	GO:0007165	Signal transduction
CD44	9606.ENSP00000398632	GO Process	GO:0007166	Cell surface receptor signaling pathway
CD44	9606.ENSP00000398632	GO Process	GO:0007275	Multicellular organism development
CD44	9606.ENSP00000398632	GO Process	GO:0008152	Metabolic process
CD44	9606.ENSP00000398632	GO Process	GO:0009056	Catabolic process
CD44	9606.ENSP00000398632	GO Process	GO:0009057	Macromolecule catabolic process
CD44	9606.ENSP00000398632	GO Process	GO:0009611	Response to wounding
CD44	9606.ENSP00000398632	GO Process	GO:0009653	Anatomical structure morphogenesis
CD44	9606.ENSP00000398632	GO Process	GO:0009719	Response to endogenous stimulus
CD44	9606.ENSP00000398632	GO Process	GO:0009888	Tissue development
CD44	9606.ENSP00000398632	GO Process	GO:0009892	Negative regulation of metabolic process
CD44	9606.ENSP00000398632	GO Process	GO:0009893	Positive regulation of metabolic process
CD44	9606.ENSP00000398632	GO Process	GO:0009966	Regulation of signal transduction
CD44	9606.ENSP00000398632	GO Process	GO:0009967	Positive regulation of signal transduction
CD44	9606.ENSP00000398632	GO Process	GO:0009968	Negative regulation of signal transduction
CD44	9606.ENSP00000398632	GO Process	GO:0009987	Cellular process
CD44	9606.ENSP00000398632	GO Process	GO:0010033	Response to organic substance
CD44	9606.ENSP00000398632	GO Process	GO:0010466	Negative regulation of peptidase activity
CD44	9606.ENSP00000398632	GO Process	GO:0010562	Positive regulation of phosphorus metabolic process
CD44	9606.ENSP00000398632	GO Process	GO:0010604	Positive regulation of macromolecule metabolic process
CD44	9606.ENSP00000398632	GO Process	GO:0010605	Negative regulation of macromolecule metabolic process
CD44	9606.ENSP00000398632	GO Process	GO:0010646	Regulation of cell communication
CD44	9606.ENSP00000398632	GO Process	GO:0010647	Positive regulation of cell communication
CD44	9606.ENSP00000398632	GO Process	GO:0010648	Negative regulation of cell communication
CD44	9606.ENSP00000398632	GO Process	GO:0010941	Regulation of cell death
CD44	9606.ENSP00000398632	GO Process	GO:0010951	Negative regulation of endopeptidase activity
CD44	9606.ENSP00000398632	GO Process	GO:0016477	Cell migration
CD44	9606.ENSP00000398632	GO Process	GO:0019220	Regulation of phosphate metabolic process
CD44	9606.ENSP00000398632	GO Process	GO:0019221	Cytokine-mediated signaling pathway
CD44	9606.ENSP00000398632	GO Process	GO:0019222	Regulation of metabolic process
CD44	9606.ENSP00000398632	GO Process	GO:0022407	Regulation of cell-cell adhesion
CD44	9606.ENSP00000398632	GO Process	GO:0022409	Positive regulation of cell-cell adhesion
CD44	9606.ENSP00000398632	GO Process	GO:0022603	Regulation of anatomical structure morphogenesis
CD44	9606.ENSP00000398632	GO Process	GO:0022604	Regulation of cell morphogenesis
CD44	9606.ENSP00000398632	GO Process	GO:0023051	Regulation of signaling
CD44	9606.ENSP00000398632	GO Process	GO:0023052	Signaling
CD44	9606.ENSP00000398632	GO Process	GO:0023056	Positive regulation of signaling
CD44	9606.ENSP00000398632	GO Process	GO:0023057	Negative regulation of signaling
CD44	9606.ENSP00000398632	GO Process	GO:0030155	Regulation of cell adhesion
CD44	9606.ENSP00000398632	GO Process	GO:0030162	Regulation of proteolysis
CD44	9606.ENSP00000398632	GO Process	GO:0030203	Glycosaminoglycan metabolic process
CD44	9606.ENSP00000398632	GO Process	GO:0030212	Hyaluronan metabolic process
CD44	9606.ENSP00000398632	GO Process	GO:0030214	Hyaluronan catabolic process
CD44	9606.ENSP00000398632	GO Process	GO:0031323	Regulation of cellular metabolic process
CD44	9606.ENSP00000398632	GO Process	GO:0031325	Positive regulation of cellular metabolic process
CD44	9606.ENSP00000398632	GO Process	GO:0031344	Regulation of cell projection organization
CD44	9606.ENSP00000398632	GO Process	GO:0031399	Regulation of protein modification process
CD44	9606.ENSP00000398632	GO Process	GO:0031401	Positive regulation of protein modification process
CD44	9606.ENSP00000398632	GO Process	GO:0031589	Cell-substrate adhesion
CD44	9606.ENSP00000398632	GO Process	GO:0032501	Multicellular organismal process
CD44	9606.ENSP00000398632	GO Process	GO:0032502	Developmental process
CD44	9606.ENSP00000398632	GO Process	GO:0033135	Regulation of peptidyl-serine phosphorylation
CD44	9606.ENSP00000398632	GO Process	GO:0033138	Positive regulation of peptidyl-serine phosphorylation
CD44	9606.ENSP00000398632	GO Process	GO:0033674	Positive regulation of kinase activity
CD44	9606.ENSP00000398632	GO Process	GO:0034097	Response to cytokine
CD44	9606.ENSP00000398632	GO Process	GO:0034114	Regulation of heterotypic cell-cell adhesion
CD44	9606.ENSP00000398632	GO Process	GO:0034116	Positive regulation of heterotypic cell-cell adhesion
CD44	9606.ENSP00000398632	GO Process	GO:0042060	Wound healing
CD44	9606.ENSP00000398632	GO Process	GO:0042110	T cell activation
CD44	9606.ENSP00000398632	GO Process	GO:0042221	Response to chemical
CD44	9606.ENSP00000398632	GO Process	GO:0042325	Regulation of phosphorylation
CD44	9606.ENSP00000398632	GO Process	GO:0042327	Positive regulation of phosphorylation
CD44	9606.ENSP00000398632	GO Process	GO:0042981	Regulation of apoptotic process
CD44	9606.ENSP00000398632	GO Process	GO:0043066	Negative regulation of apoptotic process
CD44	9606.ENSP00000398632	GO Process	GO:0043067	Regulation of programmed cell death
CD44	9606.ENSP00000398632	GO Process	GO:0043069	Negative regulation of programmed cell death
CD44	9606.ENSP00000398632	GO Process	GO:0043085	Positive regulation of catalytic activity
CD44	9606.ENSP00000398632	GO Process	GO:0043086	Negative regulation of catalytic activity
CD44	9606.ENSP00000398632	GO Process	GO:0043154	Negative regulation of cysteine-type endopeptidase activity involved in apoptotic process
CD44	9606.ENSP00000398632	GO Process	GO:0043170	Macromolecule metabolic process
CD44	9606.ENSP00000398632	GO Process	GO:0043281	Regulation of cysteine-type endopeptidase activity involved in apoptotic process
CD44	9606.ENSP00000398632	GO Process	GO:0043408	Regulation of MAPK cascade
CD44	9606.ENSP00000398632	GO Process	GO:0043410	Positive regulation of MAPK cascade
CD44	9606.ENSP00000398632	GO Process	GO:0043516	Regulation of DNA damage response, signal transduction by p53 class mediator
CD44	9606.ENSP00000398632	GO Process	GO:0043518	Negative regulation of DNA damage response, signal transduction by p53 class mediator
CD44	9606.ENSP00000398632	GO Process	GO:0043549	Regulation of kinase activity
CD44	9606.ENSP00000398632	GO Process	GO:0044092	Negative regulation of molecular function
CD44	9606.ENSP00000398632	GO Process	GO:0044093	Positive regulation of molecular function
CD44	9606.ENSP00000398632	GO Process	GO:0044319	Wound healing, spreading of cells
CD44	9606.ENSP00000398632	GO Process	GO:0044344	Cellular response to fibroblast growth factor stimulus
CD44	9606.ENSP00000398632	GO Process	GO:0045321	Leukocyte activation
CD44	9606.ENSP00000398632	GO Process	GO:0045785	Positive regulation of cell adhesion
CD44	9606.ENSP00000398632	GO Process	GO:0045861	Negative regulation of proteolysis
CD44	9606.ENSP00000398632	GO Process	GO:0045937	Positive regulation of phosphate metabolic process
CD44	9606.ENSP00000398632	GO Process	GO:0046649	Lymphocyte activation
CD44	9606.ENSP00000398632	GO Process	GO:0048513	Animal organ development
CD44	9606.ENSP00000398632	GO Process	GO:0048518	Positive regulation of biological process
CD44	9606.ENSP00000398632	GO Process	GO:0048519	Negative regulation of biological process
CD44	9606.ENSP00000398632	GO Process	GO:0048522	Positive regulation of cellular process
CD44	9606.ENSP00000398632	GO Process	GO:0048523	Negative regulation of cellular process
CD44	9606.ENSP00000398632	GO Process	GO:0048583	Regulation of response to stimulus
CD44	9606.ENSP00000398632	GO Process	GO:0048584	Positive regulation of response to stimulus
CD44	9606.ENSP00000398632	GO Process	GO:0048585	Negative regulation of response to stimulus
CD44	9606.ENSP00000398632	GO Process	GO:0048729	Tissue morphogenesis
CD44	9606.ENSP00000398632	GO Process	GO:0048731	System development
CD44	9606.ENSP00000398632	GO Process	GO:0048856	Anatomical structure development
CD44	9606.ENSP00000398632	GO Process	GO:0048870	Cell motility
CD44	9606.ENSP00000398632	GO Process	GO:0050730	Regulation of peptidyl-tyrosine phosphorylation
CD44	9606.ENSP00000398632	GO Process	GO:0050731	Positive regulation of peptidyl-tyrosine phosphorylation
CD44	9606.ENSP00000398632	GO Process	GO:0050789	Regulation of biological process
CD44	9606.ENSP00000398632	GO Process	GO:0050790	Regulation of catalytic activity
CD44	9606.ENSP00000398632	GO Process	GO:0050793	Regulation of developmental process
CD44	9606.ENSP00000398632	GO Process	GO:0050794	Regulation of cellular process
CD44	9606.ENSP00000398632	GO Process	GO:0050896	Response to stimulus
CD44	9606.ENSP00000398632	GO Process	GO:0051128	Regulation of cellular component organization
CD44	9606.ENSP00000398632	GO Process	GO:0051171	Regulation of nitrogen compound metabolic process
CD44	9606.ENSP00000398632	GO Process	GO:0051172	Negative regulation of nitrogen compound metabolic process
CD44	9606.ENSP00000398632	GO Process	GO:0051173	Positive regulation of nitrogen compound metabolic process
CD44	9606.ENSP00000398632	GO Process	GO:0051174	Regulation of phosphorus metabolic process
CD44	9606.ENSP00000398632	GO Process	GO:0051216	Cartilage development
CD44	9606.ENSP00000398632	GO Process	GO:0051246	Regulation of protein metabolic process
CD44	9606.ENSP00000398632	GO Process	GO:0051247	Positive regulation of protein metabolic process
CD44	9606.ENSP00000398632	GO Process	GO:0051248	Negative regulation of protein metabolic process
CD44	9606.ENSP00000398632	GO Process	GO:0051336	Regulation of hydrolase activity
CD44	9606.ENSP00000398632	GO Process	GO:0051338	Regulation of transferase activity
CD44	9606.ENSP00000398632	GO Process	GO:0051346	Negative regulation of hydrolase activity
CD44	9606.ENSP00000398632	GO Process	GO:0051347	Positive regulation of transferase activity
CD44	9606.ENSP00000398632	GO Process	GO:0051716	Cellular response to stimulus
CD44	9606.ENSP00000398632	GO Process	GO:0052547	Regulation of peptidase activity
CD44	9606.ENSP00000398632	GO Process	GO:0052548	Regulation of endopeptidase activity
CD44	9606.ENSP00000398632	GO Process	GO:0060255	Regulation of macromolecule metabolic process
CD44	9606.ENSP00000398632	GO Process	GO:0060429	Epithelium development
CD44	9606.ENSP00000398632	GO Process	GO:0060548	Negative regulation of cell death
CD44	9606.ENSP00000398632	GO Process	GO:0061448	Connective tissue development
CD44	9606.ENSP00000398632	GO Process	GO:0065007	Biological regulation
CD44	9606.ENSP00000398632	GO Process	GO:0065009	Regulation of molecular function
CD44	9606.ENSP00000398632	GO Process	GO:0070372	Regulation of ERK1 and ERK2 cascade
CD44	9606.ENSP00000398632	GO Process	GO:0070374	Positive regulation of ERK1 and ERK2 cascade
CD44	9606.ENSP00000398632	GO Process	GO:0070486	Leukocyte aggregation
CD44	9606.ENSP00000398632	GO Process	GO:0070487	Monocyte aggregation
CD44	9606.ENSP00000398632	GO Process	GO:0070848	Response to growth factor
CD44	9606.ENSP00000398632	GO Process	GO:0070887	Cellular response to chemical stimulus
CD44	9606.ENSP00000398632	GO Process	GO:0071310	Cellular response to organic substance
CD44	9606.ENSP00000398632	GO Process	GO:0071345	Cellular response to cytokine stimulus
CD44	9606.ENSP00000398632	GO Process	GO:0071363	Cellular response to growth factor stimulus
CD44	9606.ENSP00000398632	GO Process	GO:0071495	Cellular response to endogenous stimulus
CD44	9606.ENSP00000398632	GO Process	GO:0071704	Organic substance metabolic process
CD44	9606.ENSP00000398632	GO Process	GO:0071774	Response to fibroblast growth factor
CD44	9606.ENSP00000398632	GO Process	GO:0080090	Regulation of primary metabolic process
CD44	9606.ENSP00000398632	GO Process	GO:0080134	Regulation of response to stress
CD44	9606.ENSP00000398632	GO Process	GO:0080135	Regulation of cellular response to stress
CD44	9606.ENSP00000398632	GO Process	GO:0090504	Epiboly
CD44	9606.ENSP00000398632	GO Process	GO:0090505	Epiboly involved in wound healing
CD44	9606.ENSP00000398632	GO Process	GO:0098609	Cell-cell adhesion
CD44	9606.ENSP00000398632	GO Process	GO:0120035	Regulation of plasma membrane bounded cell projection organization
CD44	9606.ENSP00000398632	GO Process	GO:1900623	Regulation of monocyte aggregation
CD44	9606.ENSP00000398632	GO Process	GO:1900625	Positive regulation of monocyte aggregation
CD44	9606.ENSP00000398632	GO Process	GO:1901135	Carbohydrate derivative metabolic process
CD44	9606.ENSP00000398632	GO Process	GO:1901136	Carbohydrate derivative catabolic process
CD44	9606.ENSP00000398632	GO Process	GO:1901564	Organonitrogen compound metabolic process
CD44	9606.ENSP00000398632	GO Process	GO:1901565	Organonitrogen compound catabolic process
CD44	9606.ENSP00000398632	GO Process	GO:1901575	Organic substance catabolic process
CD44	9606.ENSP00000398632	GO Process	GO:1901796	Regulation of signal transduction by p53 class mediator
CD44	9606.ENSP00000398632	GO Process	GO:1901797	Negative regulation of signal transduction by p53 class mediator
CD44	9606.ENSP00000398632	GO Process	GO:1902165	Regulation of intrinsic apoptotic signaling pathway in response to DNA damage by p53 class mediator
CD44	9606.ENSP00000398632	GO Process	GO:1902166	Negative regulation of intrinsic apoptotic signaling pathway in response to DNA damage by p53 class mediator
CD44	9606.ENSP00000398632	GO Process	GO:1902229	Regulation of intrinsic apoptotic signaling pathway in response to DNA damage
CD44	9606.ENSP00000398632	GO Process	GO:1902230	Negative regulation of intrinsic apoptotic signaling pathway in response to DNA damage
CD44	9606.ENSP00000398632	GO Process	GO:1902253	Regulation of intrinsic apoptotic signaling pathway by p53 class mediator
CD44	9606.ENSP00000398632	GO Process	GO:1902254	Negative regulation of intrinsic apoptotic signaling pathway by p53 class mediator
CD44	9606.ENSP00000398632	GO Process	GO:1902531	Regulation of intracellular signal transduction
CD44	9606.ENSP00000398632	GO Process	GO:1902532	Negative regulation of intracellular signal transduction
CD44	9606.ENSP00000398632	GO Process	GO:1902533	Positive regulation of intracellular signal transduction
CD44	9606.ENSP00000398632	GO Process	GO:1902743	Regulation of lamellipodium organization
CD44	9606.ENSP00000398632	GO Process	GO:1903037	Regulation of leukocyte cell-cell adhesion
CD44	9606.ENSP00000398632	GO Process	GO:1903039	Positive regulation of leukocyte cell-cell adhesion
CD44	9606.ENSP00000398632	GO Process	GO:1903510	Mucopolysaccharide metabolic process
CD44	9606.ENSP00000398632	GO Process	GO:2000116	Regulation of cysteine-type endopeptidase activity
CD44	9606.ENSP00000398632	GO Process	GO:2000117	Negative regulation of cysteine-type endopeptidase activity
CD44	9606.ENSP00000398632	GO Process	GO:2000392	Regulation of lamellipodium morphogenesis
CD44	9606.ENSP00000398632	GO Process	GO:2001020	Regulation of response to DNA damage stimulus
CD44	9606.ENSP00000398632	GO Process	GO:2001021	Negative regulation of response to DNA damage stimulus
CD44	9606.ENSP00000398632	GO Process	GO:2001233	Regulation of apoptotic signaling pathway
CD44	9606.ENSP00000398632	GO Process	GO:2001234	Negative regulation of apoptotic signaling pathway
CD44	9606.ENSP00000398632	GO Process	GO:2001242	Regulation of intrinsic apoptotic signaling pathway
CD44	9606.ENSP00000398632	GO Process	GO:2001243	Negative regulation of intrinsic apoptotic signaling pathway
CD44	9606.ENSP00000398632	GO Function	GO:0004888	Transmembrane signaling receptor activity
CD44	9606.ENSP00000398632	GO Function	GO:0005488	Binding
CD44	9606.ENSP00000398632	GO Function	GO:0005518	Collagen binding
CD44	9606.ENSP00000398632	GO Function	GO:0005539	Glycosaminoglycan binding
CD44	9606.ENSP00000398632	GO Function	GO:0005540	Hyaluronic acid binding
CD44	9606.ENSP00000398632	GO Function	GO:0038023	Signaling receptor activity
CD44	9606.ENSP00000398632	GO Function	GO:0044877	Protein-containing complex binding
CD44	9606.ENSP00000398632	GO Function	GO:0060089	Molecular transducer activity
CD44	9606.ENSP00000398632	GO Function	GO:0097367	Carbohydrate derivative binding
CD44	9606.ENSP00000398632	GO Component	GO:0005576	Extracellular region
CD44	9606.ENSP00000398632	GO Component	GO:0005615	Extracellular space
CD44	9606.ENSP00000398632	GO Component	GO:0005622	Intracellular anatomical structure
CD44	9606.ENSP00000398632	GO Component	GO:0005737	Cytoplasm
CD44	9606.ENSP00000398632	GO Component	GO:0005794	Golgi apparatus
CD44	9606.ENSP00000398632	GO Component	GO:0005829	Cytosol
CD44	9606.ENSP00000398632	GO Component	GO:0005886	Plasma membrane
CD44	9606.ENSP00000398632	GO Component	GO:0005887	Integral component of plasma membrane
CD44	9606.ENSP00000398632	GO Component	GO:0005902	Microvillus
CD44	9606.ENSP00000398632	GO Component	GO:0005925	Focal adhesion
CD44	9606.ENSP00000398632	GO Component	GO:0009925	Basal plasma membrane
CD44	9606.ENSP00000398632	GO Component	GO:0009986	Cell surface
CD44	9606.ENSP00000398632	GO Component	GO:0012505	Endomembrane system
CD44	9606.ENSP00000398632	GO Component	GO:0012506	Vesicle membrane
CD44	9606.ENSP00000398632	GO Component	GO:0016020	Membrane
CD44	9606.ENSP00000398632	GO Component	GO:0016021	Integral component of membrane
CD44	9606.ENSP00000398632	GO Component	GO:0016323	Basolateral plasma membrane
CD44	9606.ENSP00000398632	GO Component	GO:0016324	Apical plasma membrane
CD44	9606.ENSP00000398632	GO Component	GO:0030027	Lamellipodium
CD44	9606.ENSP00000398632	GO Component	GO:0030054	Cell junction
CD44	9606.ENSP00000398632	GO Component	GO:0030055	Cell-substrate junction
CD44	9606.ENSP00000398632	GO Component	GO:0030141	Secretory granule
CD44	9606.ENSP00000398632	GO Component	GO:0030659	Cytoplasmic vesicle membrane
CD44	9606.ENSP00000398632	GO Component	GO:0030667	Secretory granule membrane
CD44	9606.ENSP00000398632	GO Component	GO:0031090	Organelle membrane
CD44	9606.ENSP00000398632	GO Component	GO:0031224	Intrinsic component of membrane
CD44	9606.ENSP00000398632	GO Component	GO:0031226	Intrinsic component of plasma membrane
CD44	9606.ENSP00000398632	GO Component	GO:0031252	Cell leading edge
CD44	9606.ENSP00000398632	GO Component	GO:0031253	Cell projection membrane
CD44	9606.ENSP00000398632	GO Component	GO:0031256	Leading edge membrane
CD44	9606.ENSP00000398632	GO Component	GO:0031258	Lamellipodium membrane
CD44	9606.ENSP00000398632	GO Component	GO:0031410	Cytoplasmic vesicle
CD44	9606.ENSP00000398632	GO Component	GO:0031982	Vesicle
CD44	9606.ENSP00000398632	GO Component	GO:0032991	Protein-containing complex
CD44	9606.ENSP00000398632	GO Component	GO:0035692	Macrophage migration inhibitory factor receptor complex
CD44	9606.ENSP00000398632	GO Component	GO:0042995	Cell projection
CD44	9606.ENSP00000398632	GO Component	GO:0043226	Organelle
CD44	9606.ENSP00000398632	GO Component	GO:0043227	Membrane-bounded organelle
CD44	9606.ENSP00000398632	GO Component	GO:0043229	Intracellular organelle
CD44	9606.ENSP00000398632	GO Component	GO:0043230	Extracellular organelle
CD44	9606.ENSP00000398632	GO Component	GO:0043231	Intracellular membrane-bounded organelle
CD44	9606.ENSP00000398632	GO Component	GO:0043235	Receptor complex
CD44	9606.ENSP00000398632	GO Component	GO:0045177	Apical part of cell
CD44	9606.ENSP00000398632	GO Component	GO:0045178	Basal part of cell
CD44	9606.ENSP00000398632	GO Component	GO:0065010	Extracellular membrane-bounded organelle
CD44	9606.ENSP00000398632	GO Component	GO:0070062	Extracellular exosome
CD44	9606.ENSP00000398632	GO Component	GO:0070161	Anchoring junction
CD44	9606.ENSP00000398632	GO Component	GO:0071944	Cell periphery
CD44	9606.ENSP00000398632	GO Component	GO:0097708	Intracellular vesicle
CD44	9606.ENSP00000398632	GO Component	GO:0098588	Bounding membrane of organelle
CD44	9606.ENSP00000398632	GO Component	GO:0098590	Plasma membrane region
CD44	9606.ENSP00000398632	GO Component	GO:0098858	Actin-based cell projection
CD44	9606.ENSP00000398632	GO Component	GO:0099503	Secretory vesicle
CD44	9606.ENSP00000398632	GO Component	GO:0110165	Cellular anatomical entity
CD44	9606.ENSP00000398632	GO Component	GO:0120025	Plasma membrane bounded cell projection
CD44	9606.ENSP00000398632	GO Component	GO:1903561	Extracellular vesicle
CD44	9606.ENSP00000398632	STRING clusters	CL:19457	Extracellular matrix organization
CD44	9606.ENSP00000398632	STRING clusters	CL:19695	Elastic fibre formation, and Matrix metalloproteinases
CD44	9606.ENSP00000398632	STRING clusters	CL:19764	Matrix metalloproteinases, and ADAMTS, cysteine-rich domain 2
CD44	9606.ENSP00000398632	STRING clusters	CL:19767	Matrix metalloproteinases, and CD44 antigen-like
CD44	9606.ENSP00000398632	STRING clusters	CL:19769	Peptidase M10A, cysteine switch, zinc binding site, and Tissue inhibitor of metalloproteinase family.
CD44	9606.ENSP00000398632	KEGG	hsa04512	ECM-receptor interaction
CD44	9606.ENSP00000398632	KEGG	hsa04640	Hematopoietic cell lineage
CD44	9606.ENSP00000398632	KEGG	hsa05131	Shigellosis
CD44	9606.ENSP00000398632	KEGG	hsa05169	Epstein-Barr virus infection
CD44	9606.ENSP00000398632	KEGG	hsa05205	Proteoglycans in cancer
CD44	9606.ENSP00000398632	KEGG	hsa05206	MicroRNAs in cancer
CD44	9606.ENSP00000398632	Reactome	HSA-109582	Hemostasis
CD44	9606.ENSP00000398632	Reactome	HSA-1280215	Cytokine Signaling in Immune system
CD44	9606.ENSP00000398632	Reactome	HSA-1430728	Metabolism
CD44	9606.ENSP00000398632	Reactome	HSA-1474228	Degradation of the extracellular matrix
CD44	9606.ENSP00000398632	Reactome	HSA-1474244	Extracellular matrix organization
CD44	9606.ENSP00000398632	Reactome	HSA-1630316	Glycosaminoglycan metabolism
CD44	9606.ENSP00000398632	Reactome	HSA-168249	Innate Immune System
CD44	9606.ENSP00000398632	Reactome	HSA-168256	Immune System
CD44	9606.ENSP00000398632	Reactome	HSA-202733	Cell surface interactions at the vascular wall
CD44	9606.ENSP00000398632	Reactome	HSA-2142845	Hyaluronan metabolism
CD44	9606.ENSP00000398632	Reactome	HSA-216083	Integrin cell surface interactions
CD44	9606.ENSP00000398632	Reactome	HSA-2160916	Hyaluronan uptake and degradation
CD44	9606.ENSP00000398632	Reactome	HSA-6798695	Neutrophil degranulation
CD44	9606.ENSP00000398632	Reactome	HSA-71387	Metabolism of carbohydrates
CD44	9606.ENSP00000398632	Reactome	HSA-877300	Interferon gamma signaling
CD44	9606.ENSP00000398632	Reactome	HSA-913531	Interferon Signaling
CD44	9606.ENSP00000398632	WikiPathways	WP3646	Hepatitis C and hepatocellular carcinoma
CD44	9606.ENSP00000398632	WikiPathways	WP399	Wnt signaling pathway and pluripotency
CD44	9606.ENSP00000398632	WikiPathways	WP4541	Hippo-Merlin signaling dysregulation
CD44	9606.ENSP00000398632	WikiPathways	WP4659	Gastrin signaling pathway
CD44	9606.ENSP00000398632	WikiPathways	WP5087	Malignant pleural mesothelioma
CD44	9606.ENSP00000398632	WikiPathways	WP5097	CCL18 signaling pathway
CD44	9606.ENSP00000398632	WikiPathways	WP5322	CKAP4 signaling pathway map
CD44	9606.ENSP00000398632	TISSUES	BTO:0000000	Tissues, cell types and enzyme sources
CD44	9606.ENSP00000398632	TISSUES	BTO:0000020	Abdomen
CD44	9606.ENSP00000398632	TISSUES	BTO:0000032	Colonic adenocarcinoma cell
CD44	9606.ENSP00000398632	TISSUES	BTO:0000035	Colorectal adenocarcinoma cell
CD44	9606.ENSP00000398632	TISSUES	BTO:0000042	Animal
CD44	9606.ENSP00000398632	TISSUES	BTO:0000058	Alimentary canal
CD44	9606.ENSP00000398632	TISSUES	BTO:0000081	Reproductive system
CD44	9606.ENSP00000398632	TISSUES	BTO:0000082	Male reproductive system
CD44	9606.ENSP00000398632	TISSUES	BTO:0000083	Female reproductive system
CD44	9606.ENSP00000398632	TISSUES	BTO:0000088	Cardiovascular system
CD44	9606.ENSP00000398632	TISSUES	BTO:0000089	Blood
CD44	9606.ENSP00000398632	TISSUES	BTO:0000091	Ascites
CD44	9606.ENSP00000398632	TISSUES	BTO:0000100	Astrocytoma cell
CD44	9606.ENSP00000398632	TISSUES	BTO:0000141	Bone marrow
CD44	9606.ENSP00000398632	TISSUES	BTO:0000142	Brain
CD44	9606.ENSP00000398632	TISSUES	BTO:0000150	Breast cancer cell
CD44	9606.ENSP00000398632	TISSUES	BTO:0000174	Embryonic structure
CD44	9606.ENSP00000398632	TISSUES	BTO:0000176	Carcinoma cell
CD44	9606.ENSP00000398632	TISSUES	BTO:0000180	Cervical carcinoma cell
CD44	9606.ENSP00000398632	TISSUES	BTO:0000193	Rectal cancer cell
CD44	9606.ENSP00000398632	TISSUES	BTO:0000202	Sense organ
CD44	9606.ENSP00000398632	TISSUES	BTO:0000203	Respiratory system
CD44	9606.ENSP00000398632	TISSUES	BTO:0000206	Cartilage
CD44	9606.ENSP00000398632	TISSUES	BTO:0000227	Central nervous system
CD44	9606.ENSP00000398632	TISSUES	BTO:0000282	Head
CD44	9606.ENSP00000398632	TISSUES	BTO:0000284	Organism form
CD44	9606.ENSP00000398632	TISSUES	BTO:0000345	Digestive gland
CD44	9606.ENSP00000398632	TISSUES	BTO:0000379	Embryo
CD44	9606.ENSP00000398632	TISSUES	BTO:0000392	Plasma cell
CD44	9606.ENSP00000398632	TISSUES	BTO:0000404	Epidermis
CD44	9606.ENSP00000398632	TISSUES	BTO:0000405	Penis
CD44	9606.ENSP00000398632	TISSUES	BTO:0000415	Epithelioma cell
CD44	9606.ENSP00000398632	TISSUES	BTO:0000416	Epithelium
CD44	9606.ENSP00000398632	TISSUES	BTO:0000421	Connective tissue
CD44	9606.ENSP00000398632	TISSUES	BTO:0000424	Erythrocyte
CD44	9606.ENSP00000398632	TISSUES	BTO:0000431	Excretory gland
CD44	9606.ENSP00000398632	TISSUES	BTO:0000435	Stratum spinosum
CD44	9606.ENSP00000398632	TISSUES	BTO:0000439	Eye
CD44	9606.ENSP00000398632	TISSUES	BTO:0000511	Gastrointestinal tract
CD44	9606.ENSP00000398632	TISSUES	BTO:0000522	Gland
CD44	9606.ENSP00000398632	TISSUES	BTO:0000526	Glioma cell
CD44	9606.ENSP00000398632	TISSUES	BTO:0000553	Peripheral blood
CD44	9606.ENSP00000398632	TISSUES	BTO:0000556	Germ layer
CD44	9606.ENSP00000398632	TISSUES	BTO:0000570	Hematopoietic system
CD44	9606.ENSP00000398632	TISSUES	BTO:0000574	Hematopoietic cell
CD44	9606.ENSP00000398632	TISSUES	BTO:0000580	Blood cancer cell
CD44	9606.ENSP00000398632	TISSUES	BTO:0000586	Colonic cancer cell
CD44	9606.ENSP00000398632	TISSUES	BTO:0000604	Adenocarcinoma cell
CD44	9606.ENSP00000398632	TISSUES	BTO:0000634	Integument
CD44	9606.ENSP00000398632	TISSUES	BTO:0000667	Keratinocyte
CD44	9606.ENSP00000398632	TISSUES	BTO:0000671	Kidney
CD44	9606.ENSP00000398632	TISSUES	BTO:0000744	Lymphocytic leukemia cell
CD44	9606.ENSP00000398632	TISSUES	BTO:0000751	Leukocyte
CD44	9606.ENSP00000398632	TISSUES	BTO:0000753	Lymphoid tissue
CD44	9606.ENSP00000398632	TISSUES	BTO:0000759	Liver
CD44	9606.ENSP00000398632	TISSUES	BTO:0000763	Lung
CD44	9606.ENSP00000398632	TISSUES	BTO:0000772	Lymphoblast
CD44	9606.ENSP00000398632	TISSUES	BTO:0000775	Lymphocyte
CD44	9606.ENSP00000398632	TISSUES	BTO:0000782	T-lymphocyte
CD44	9606.ENSP00000398632	TISSUES	BTO:0000839	Mesoderm
CD44	9606.ENSP00000398632	TISSUES	BTO:0000988	Pancreas
CD44	9606.ENSP00000398632	TISSUES	BTO:0001056	Myeloid leukemia cell
CD44	9606.ENSP00000398632	TISSUES	BTO:0001085	Vascular system
CD44	9606.ENSP00000398632	TISSUES	BTO:0001090	Mouth
CD44	9606.ENSP00000398632	TISSUES	BTO:0001096	Lymphoid cell
CD44	9606.ENSP00000398632	TISSUES	BTO:0001113	Prepuce
CD44	9606.ENSP00000398632	TISSUES	BTO:0001173	Reticulocyte
CD44	9606.ENSP00000398632	TISSUES	BTO:0001175	Retina
CD44	9606.ENSP00000398632	TISSUES	BTO:0001177	Retinal pigment epithelium
CD44	9606.ENSP00000398632	TISSUES	BTO:0001244	Urinary tract
CD44	9606.ENSP00000398632	TISSUES	BTO:0001253	Skin
CD44	9606.ENSP00000398632	TISSUES	BTO:0001271	Leukemia cell
CD44	9606.ENSP00000398632	TISSUES	BTO:0001279	Spinal cord
CD44	9606.ENSP00000398632	TISSUES	BTO:0001307	Stomach
CD44	9606.ENSP00000398632	TISSUES	BTO:0001393	Mesenchyme
CD44	9606.ENSP00000398632	TISSUES	BTO:0001424	Uterus
CD44	9606.ENSP00000398632	TISSUES	BTO:0001441	Marrow cell
CD44	9606.ENSP00000398632	TISSUES	BTO:0001470	Epidermal cell
CD44	9606.ENSP00000398632	TISSUES	BTO:0001484	Nervous system
CD44	9606.ENSP00000398632	TISSUES	BTO:0001486	Skeletal system
CD44	9606.ENSP00000398632	TISSUES	BTO:0001488	Endocrine gland
CD44	9606.ENSP00000398632	TISSUES	BTO:0001489	Whole body
CD44	9606.ENSP00000398632	TISSUES	BTO:0001491	Viscus
CD44	9606.ENSP00000398632	TISSUES	BTO:0001493	Trunk
CD44	9606.ENSP00000398632	TISSUES	BTO:0001533	Gastrointestinal cancer cell
CD44	9606.ENSP00000398632	TISSUES	BTO:0001546	Chronic lymphocytic leukemia cell
CD44	9606.ENSP00000398632	TISSUES	BTO:0001572	Articular cartilage
CD44	9606.ENSP00000398632	TISSUES	BTO:0001686	Joint
CD44	9606.ENSP00000398632	TISSUES	BTO:0002666	Adult stem cell
CD44	9606.ENSP00000398632	TISSUES	BTO:0003091	Urogenital system
CD44	9606.ENSP00000398632	TISSUES	BTO:0003092	Urinary system
CD44	9606.ENSP00000398632	TISSUES	BTO:0003097	External male genital organ
CD44	9606.ENSP00000398632	TISSUES	BTO:0003099	Internal female genital organ
CD44	9606.ENSP00000398632	TISSUES	BTO:0003298	Mesenchymal stem cell
CD44	9606.ENSP00000398632	TISSUES	BTO:0004254	Cancer stem cell
CD44	9606.ENSP00000398632	TISSUES	BTO:0004850	Bone marrow cell
CD44	9606.ENSP00000398632	TISSUES	BTO:0005810	Immune system
CD44	9606.ENSP00000398632	TISSUES	BTO:0006078	Pluripotent stem cell
CD44	9606.ENSP00000398632	TISSUES	BTO:0006293	Breast cancer stem cell
CD44	9606.ENSP00000398632	COMPARTMENTS	GOCC:0005576	Extracellular region
CD44	9606.ENSP00000398632	COMPARTMENTS	GOCC:0005615	Extracellular space
CD44	9606.ENSP00000398632	COMPARTMENTS	GOCC:0005622	Intracellular
CD44	9606.ENSP00000398632	COMPARTMENTS	GOCC:0005737	Cytoplasm
CD44	9606.ENSP00000398632	COMPARTMENTS	GOCC:0005794	Golgi apparatus
CD44	9606.ENSP00000398632	COMPARTMENTS	GOCC:0005829	Cytosol
CD44	9606.ENSP00000398632	COMPARTMENTS	GOCC:0005886	Plasma membrane
CD44	9606.ENSP00000398632	COMPARTMENTS	GOCC:0005887	Integral component of plasma membrane
CD44	9606.ENSP00000398632	COMPARTMENTS	GOCC:0005902	Microvillus
CD44	9606.ENSP00000398632	COMPARTMENTS	GOCC:0005925	Focal adhesion
CD44	9606.ENSP00000398632	COMPARTMENTS	GOCC:0009986	Cell surface
CD44	9606.ENSP00000398632	COMPARTMENTS	GOCC:0012505	Endomembrane system
CD44	9606.ENSP00000398632	COMPARTMENTS	GOCC:0012506	Vesicle membrane
CD44	9606.ENSP00000398632	COMPARTMENTS	GOCC:0016020	Membrane
CD44	9606.ENSP00000398632	COMPARTMENTS	GOCC:0016021	Integral component of membrane
CD44	9606.ENSP00000398632	COMPARTMENTS	GOCC:0016324	Apical plasma membrane
CD44	9606.ENSP00000398632	COMPARTMENTS	GOCC:0030027	Lamellipodium
CD44	9606.ENSP00000398632	COMPARTMENTS	GOCC:0030054	Cell junction
CD44	9606.ENSP00000398632	COMPARTMENTS	GOCC:0030055	Cell-substrate junction
CD44	9606.ENSP00000398632	COMPARTMENTS	GOCC:0030141	Secretory granule
CD44	9606.ENSP00000398632	COMPARTMENTS	GOCC:0030659	Cytoplasmic vesicle membrane
CD44	9606.ENSP00000398632	COMPARTMENTS	GOCC:0030667	Secretory granule membrane
CD44	9606.ENSP00000398632	COMPARTMENTS	GOCC:0031090	Organelle membrane
CD44	9606.ENSP00000398632	COMPARTMENTS	GOCC:0031224	Intrinsic component of membrane
CD44	9606.ENSP00000398632	COMPARTMENTS	GOCC:0031226	Intrinsic component of plasma membrane
CD44	9606.ENSP00000398632	COMPARTMENTS	GOCC:0031252	Cell leading edge
CD44	9606.ENSP00000398632	COMPARTMENTS	GOCC:0031253	Cell projection membrane
CD44	9606.ENSP00000398632	COMPARTMENTS	GOCC:0031256	Leading edge membrane
CD44	9606.ENSP00000398632	COMPARTMENTS	GOCC:0031258	Lamellipodium membrane
CD44	9606.ENSP00000398632	COMPARTMENTS	GOCC:0031410	Cytoplasmic vesicle
CD44	9606.ENSP00000398632	COMPARTMENTS	GOCC:0031982	Vesicle
CD44	9606.ENSP00000398632	COMPARTMENTS	GOCC:0032991	Protein-containing complex
CD44	9606.ENSP00000398632	COMPARTMENTS	GOCC:0035692	Macrophage migration inhibitory factor receptor complex
CD44	9606.ENSP00000398632	COMPARTMENTS	GOCC:0042995	Cell projection
CD44	9606.ENSP00000398632	COMPARTMENTS	GOCC:0043226	Organelle
CD44	9606.ENSP00000398632	COMPARTMENTS	GOCC:0043227	Membrane-bounded organelle
CD44	9606.ENSP00000398632	COMPARTMENTS	GOCC:0043229	Intracellular organelle
CD44	9606.ENSP00000398632	COMPARTMENTS	GOCC:0043230	Extracellular organelle
CD44	9606.ENSP00000398632	COMPARTMENTS	GOCC:0043231	Intracellular membrane-bounded organelle
CD44	9606.ENSP00000398632	COMPARTMENTS	GOCC:0043235	Receptor complex
CD44	9606.ENSP00000398632	COMPARTMENTS	GOCC:0045177	Apical part of cell
CD44	9606.ENSP00000398632	COMPARTMENTS	GOCC:0065010	Extracellular membrane-bounded organelle
CD44	9606.ENSP00000398632	COMPARTMENTS	GOCC:0070062	Extracellular exosome
CD44	9606.ENSP00000398632	COMPARTMENTS	GOCC:0070161	Anchoring junction
CD44	9606.ENSP00000398632	COMPARTMENTS	GOCC:0071944	Cell periphery
CD44	9606.ENSP00000398632	COMPARTMENTS	GOCC:0097708	Intracellular vesicle
CD44	9606.ENSP00000398632	COMPARTMENTS	GOCC:0098588	Bounding membrane of organelle
CD44	9606.ENSP00000398632	COMPARTMENTS	GOCC:0098590	Plasma membrane region
CD44	9606.ENSP00000398632	COMPARTMENTS	GOCC:0098858	Actin-based cell projection
CD44	9606.ENSP00000398632	COMPARTMENTS	GOCC:0099503	Secretory vesicle
CD44	9606.ENSP00000398632	COMPARTMENTS	GOCC:0110165	Cellular anatomical entity
CD44	9606.ENSP00000398632	COMPARTMENTS	GOCC:0120025	Plasma membrane bounded cell projection
CD44	9606.ENSP00000398632	COMPARTMENTS	GOCC:1903561	Extracellular vesicle
CD44	9606.ENSP00000398632	Monarch	EFO:0004465	Fasting blood glucose measurement
CD44	9606.ENSP00000398632	Monarch	EFO:0004466	Fasting blood insulin measurement
CD44	9606.ENSP00000398632	Monarch	EFO:0004467	Insulin measurement
CD44	9606.ENSP00000398632	Monarch	EFO:0004468	Glucose measurement
CD44	9606.ENSP00000398632	Monarch	EFO:0004469	HOMA-B
CD44	9606.ENSP00000398632	Monarch	EFO:0004730	Hormone measurement
CD44	9606.ENSP00000398632	Monarch	EFO:0004747	Protein measurement
CD44	9606.ENSP00000398632	Monarch	EFO:0006842	Diabetes mellitus biomarker
CD44	9606.ENSP00000398632	Monarch	EFO:0007821	Hair morphology measurement
CD44	9606.ENSP00000398632	Monarch	EFO:0007822	Hair colour measurement
CD44	9606.ENSP00000398632	Monarch	EFO:0007829	Eating behaviour
CD44	9606.ENSP00000398632	Monarch	EFO:0008111	Diet measurement
CD44	9606.ENSP00000398632	Monarch	EFO:0008337	Psychosis predisposition measurement
CD44	9606.ENSP00000398632	Monarch	EFO:0010158	Sugar consumption measurement
CD44	9606.ENSP00000398632	UniProt Keywords	KW-0025	Alternative splicing
CD44	9606.ENSP00000398632	UniProt Keywords	KW-0095	Blood group antigen
CD44	9606.ENSP00000398632	UniProt Keywords	KW-0130	Cell adhesion
CD44	9606.ENSP00000398632	UniProt Keywords	KW-0325	Glycoprotein
CD44	9606.ENSP00000398632	UniProt Keywords	KW-0472	Membrane
CD44	9606.ENSP00000398632	UniProt Keywords	KW-0597	Phosphoprotein
CD44	9606.ENSP00000398632	UniProt Keywords	KW-0654	Proteoglycan
CD44	9606.ENSP00000398632	UniProt Keywords	KW-0675	Receptor
CD44	9606.ENSP00000398632	UniProt Keywords	KW-0732	Signal
CD44	9606.ENSP00000398632	UniProt Keywords	KW-0812	Transmembrane
CD44	9606.ENSP00000398632	UniProt Keywords	KW-0966	Cell projection
CD44	9606.ENSP00000398632	UniProt Keywords	KW-1003	Cell membrane
CD44	9606.ENSP00000398632	UniProt Keywords	KW-1015	Disulfide bond
CD44	9606.ENSP00000398632	UniProt Keywords	KW-1133	Transmembrane helix
CD44	9606.ENSP00000398632	InterPro	IPR000538	Link domain
CD44	9606.ENSP00000398632	InterPro	IPR001231	CD44 antigen
CD44	9606.ENSP00000398632	InterPro	IPR016186	C-type lectin-like/link domain superfamily
CD44	9606.ENSP00000398632	InterPro	IPR016187	C-type lectin fold
CD44	9606.ENSP00000398632	InterPro	IPR043210	CD44 antigen-like
CD44	9606.ENSP00000398632	SMART	SM00445	Link (Hyaluronan-binding)
MMP1	9606.ENSP00000322788	GO Process	GO:0006508	Proteolysis
MMP1	9606.ENSP00000322788	GO Process	GO:0006807	Nitrogen compound metabolic process
MMP1	9606.ENSP00000322788	GO Process	GO:0008152	Metabolic process
MMP1	9606.ENSP00000322788	GO Process	GO:0009056	Catabolic process
MMP1	9606.ENSP00000322788	GO Process	GO:0009314	Response to radiation
MMP1	9606.ENSP00000322788	GO Process	GO:0009411	Response to UV
MMP1	9606.ENSP00000322788	GO Process	GO:0009416	Response to light stimulus
MMP1	9606.ENSP00000322788	GO Process	GO:0009628	Response to abiotic stimulus
MMP1	9606.ENSP00000322788	GO Process	GO:0009987	Cellular process
MMP1	9606.ENSP00000322788	GO Process	GO:0016043	Cellular component organization
MMP1	9606.ENSP00000322788	GO Process	GO:0019538	Protein metabolic process
MMP1	9606.ENSP00000322788	GO Process	GO:0022411	Cellular component disassembly
MMP1	9606.ENSP00000322788	GO Process	GO:0022617	Extracellular matrix disassembly
MMP1	9606.ENSP00000322788	GO Process	GO:0030198	Extracellular matrix organization
MMP1	9606.ENSP00000322788	GO Process	GO:0030574	Collagen catabolic process
MMP1	9606.ENSP00000322788	GO Process	GO:0031334	Positive regulation of protein-containing complex assembly
MMP1	9606.ENSP00000322788	GO Process	GO:0032963	Collagen metabolic process
MMP1	9606.ENSP00000322788	GO Process	GO:0034644	Cellular response to UV
MMP1	9606.ENSP00000322788	GO Process	GO:0043062	Extracellular structure organization
MMP1	9606.ENSP00000322788	GO Process	GO:0043170	Macromolecule metabolic process
MMP1	9606.ENSP00000322788	GO Process	GO:0043254	Regulation of protein-containing complex assembly
MMP1	9606.ENSP00000322788	GO Process	GO:0044087	Regulation of cellular component biogenesis
MMP1	9606.ENSP00000322788	GO Process	GO:0044089	Positive regulation of cellular component biogenesis
MMP1	9606.ENSP00000322788	GO Process	GO:0044238	Primary metabolic process
MMP1	9606.ENSP00000322788	GO Process	GO:0045229	External encapsulating structure organization
MMP1	9606.ENSP00000322788	GO Process	GO:0048518	Positive regulation of biological process
MMP1	9606.ENSP00000322788	GO Process	GO:0048522	Positive regulation of cellular process
MMP1	9606.ENSP00000322788	GO Process	GO:0050789	Regulation of biological process
MMP1	9606.ENSP00000322788	GO Process	GO:0050794	Regulation of cellular process
MMP1	9606.ENSP00000322788	GO Process	GO:0050896	Response to stimulus
MMP1	9606.ENSP00000322788	GO Process	GO:0051128	Regulation of cellular component organization
MMP1	9606.ENSP00000322788	GO Process	GO:0051130	Positive regulation of cellular component organization
MMP1	9606.ENSP00000322788	GO Process	GO:0051716	Cellular response to stimulus
MMP1	9606.ENSP00000322788	GO Process	GO:0065007	Biological regulation
MMP1	9606.ENSP00000322788	GO Process	GO:0070141	Response to UV-A
MMP1	9606.ENSP00000322788	GO Process	GO:0071214	Cellular response to abiotic stimulus
MMP1	9606.ENSP00000322788	GO Process	GO:0071478	Cellular response to radiation
MMP1	9606.ENSP00000322788	GO Process	GO:0071482	Cellular response to light stimulus
MMP1	9606.ENSP00000322788	GO Process	GO:0071492	Cellular response to UV-A
MMP1	9606.ENSP00000322788	GO Process	GO:0071704	Organic substance metabolic process
MMP1	9606.ENSP00000322788	GO Process	GO:0071840	Cellular component organization or biogenesis
MMP1	9606.ENSP00000322788	GO Process	GO:0104004	Cellular response to environmental stimulus
MMP1	9606.ENSP00000322788	GO Process	GO:1901564	Organonitrogen compound metabolic process
MMP1	9606.ENSP00000322788	GO Function	GO:0003824	Catalytic activity
MMP1	9606.ENSP00000322788	GO Function	GO:0004175	Endopeptidase activity
MMP1	9606.ENSP00000322788	GO Function	GO:0004222	Metalloendopeptidase activity
MMP1	9606.ENSP00000322788	GO Function	GO:0004252	Serine-type endopeptidase activity
MMP1	9606.ENSP00000322788	GO Function	GO:0005488	Binding
MMP1	9606.ENSP00000322788	GO Function	GO:0008233	Peptidase activity
MMP1	9606.ENSP00000322788	GO Function	GO:0008236	Serine-type peptidase activity
MMP1	9606.ENSP00000322788	GO Function	GO:0008237	Metallopeptidase activity
MMP1	9606.ENSP00000322788	GO Function	GO:0008270	Zinc ion binding
MMP1	9606.ENSP00000322788	GO Function	GO:0016787	Hydrolase activity
MMP1	9606.ENSP00000322788	GO Function	GO:0017171	Serine hydrolase activity
MMP1	9606.ENSP00000322788	GO Function	GO:0043167	Ion binding
MMP1	9606.ENSP00000322788	GO Function	GO:0043169	Cation binding
MMP1	9606.ENSP00000322788	GO Function	GO:0046872	Metal ion binding
MMP1	9606.ENSP00000322788	GO Function	GO:0046914	Transition metal ion binding
MMP1	9606.ENSP00000322788	GO Function	GO:0140096	Catalytic activity, acting on a protein
MMP1	9606.ENSP00000322788	GO Component	GO:0005576	Extracellular region
MMP1	9606.ENSP00000322788	GO Component	GO:0030312	External encapsulating structure
MMP1	9606.ENSP00000322788	GO Component	GO:0031012	Extracellular matrix
MMP1	9606.ENSP00000322788	GO Component	GO:0071944	Cell periphery
MMP1	9606.ENSP00000322788	GO Component	GO:0110165	Cellular anatomical entity
MMP1	9606.ENSP00000322788	STRING clusters	CL:19457	Extracellular matrix organization
MMP1	9606.ENSP00000322788	STRING clusters	CL:19695	Elastic fibre formation, and Matrix metalloproteinases
MMP1	9606.ENSP00000322788	STRING clusters	CL:19764	Matrix metalloproteinases, and ADAMTS, cysteine-rich domain 2
MMP1	9606.ENSP00000322788	STRING clusters	CL:19767	Matrix metalloproteinases, and CD44 antigen-like
MMP1	9606.ENSP00000322788	STRING clusters	CL:19769	Peptidase M10A, cysteine switch, zinc binding site, and Tissue inhibitor of metalloproteinase family.
MMP1	9606.ENSP00000322788	STRING clusters	CL:19771	Cellular response to UV-A
MMP1	9606.ENSP00000322788	KEGG	hsa03320	PPAR signaling pathway
MMP1	9606.ENSP00000322788	KEGG	hsa04657	IL-17 signaling pathway
MMP1	9606.ENSP00000322788	KEGG	hsa04926	Relaxin signaling pathway
MMP1	9606.ENSP00000322788	KEGG	hsa05200	Pathways in cancer
MMP1	9606.ENSP00000322788	KEGG	hsa05219	Bladder cancer
MMP1	9606.ENSP00000322788	KEGG	hsa05323	Rheumatoid arthritis
MMP1	9606.ENSP00000322788	Reactome	HSA-109582	Hemostasis
MMP1	9606.ENSP00000322788	Reactome	HSA-1280215	Cytokine Signaling in Immune system
MMP1	9606.ENSP00000322788	Reactome	HSA-1442490	Collagen degradation
MMP1	9606.ENSP00000322788	Reactome	HSA-1474228	Degradation of the extracellular matrix
MMP1	9606.ENSP00000322788	Reactome	HSA-1474244	Extracellular matrix organization
MMP1	9606.ENSP00000322788	Reactome	HSA-1592389	Activation of Matrix Metalloproteinases
MMP1	9606.ENSP00000322788	Reactome	HSA-168256	Immune System
MMP1	9606.ENSP00000322788	Reactome	HSA-202733	Cell surface interactions at the vascular wall
MMP1	9606.ENSP00000322788	Reactome	HSA-210991	Basigin interactions
MMP1	9606.ENSP00000322788	Reactome	HSA-381426	Regulation of Insulin-like Growth Factor (IGF) transport and uptake by Insulin-like Growth Factor Binding Proteins (IGFBPs)
MMP1	9606.ENSP00000322788	Reactome	HSA-392499	Metabolism of proteins
MMP1	9606.ENSP00000322788	Reactome	HSA-449147	Signaling by Interleukins
MMP1	9606.ENSP00000322788	Reactome	HSA-6785807	Interleukin-4 and Interleukin-13 signaling
MMP1	9606.ENSP00000322788	WikiPathways	WP129	Matrix metalloproteinases
MMP1	9606.ENSP00000322788	WikiPathways	WP1971	Integrated cancer pathway
MMP1	9606.ENSP00000322788	WikiPathways	WP2263	Androgen receptor network in prostate cancer
MMP1	9606.ENSP00000322788	WikiPathways	WP2374	Oncostatin M signaling pathway
MMP1	9606.ENSP00000322788	WikiPathways	WP2435	Quercetin and Nf-kB / AP-1 induced apoptosis
MMP1	9606.ENSP00000322788	WikiPathways	WP2828	Bladder cancer
MMP1	9606.ENSP00000322788	WikiPathways	WP3617	Photodynamic therapy-induced NF-kB survival signaling
MMP1	9606.ENSP00000322788	WikiPathways	WP3646	Hepatitis C and hepatocellular carcinoma
MMP1	9606.ENSP00000322788	WikiPathways	WP366	TGF-beta signaling pathway
MMP1	9606.ENSP00000322788	WikiPathways	WP3942	PPAR signaling pathway
MMP1	9606.ENSP00000322788	WikiPathways	WP4483	Relationship between inflammation, COX-2 and EGFR
MMP1	9606.ENSP00000322788	WikiPathways	WP4754	IL-18 signaling pathway
MMP1	9606.ENSP00000322788	WikiPathways	WP5055	Burn wound healing
MMP1	9606.ENSP00000322788	WikiPathways	WP5095	Overview of proinflammatory and profibrotic mediators
MMP1	9606.ENSP00000322788	WikiPathways	WP5113	Antiviral and anti-inflammatory effects of Nrf2 on SARS-CoV-2 pathway
MMP1	9606.ENSP00000322788	WikiPathways	WP5283	Chronic hyperglycemia impairment of neuron function
MMP1	9606.ENSP00000322788	WikiPathways	WP5322	CKAP4 signaling pathway map
MMP1	9606.ENSP00000322788	TISSUES	BTO:0000000	Tissues, cell types and enzyme sources
MMP1	9606.ENSP00000322788	TISSUES	BTO:0000042	Animal
MMP1	9606.ENSP00000322788	TISSUES	BTO:0000051	Tendon sheath
MMP1	9606.ENSP00000322788	TISSUES	BTO:0000081	Reproductive system
MMP1	9606.ENSP00000322788	TISSUES	BTO:0000083	Female reproductive system
MMP1	9606.ENSP00000322788	TISSUES	BTO:0000088	Cardiovascular system
MMP1	9606.ENSP00000322788	TISSUES	BTO:0000203	Respiratory system
MMP1	9606.ENSP00000322788	TISSUES	BTO:0000254	Female reproductive gland
MMP1	9606.ENSP00000322788	TISSUES	BTO:0000294	Dermis
MMP1	9606.ENSP00000322788	TISSUES	BTO:0000420	Neck
MMP1	9606.ENSP00000322788	TISSUES	BTO:0000421	Connective tissue
MMP1	9606.ENSP00000322788	TISSUES	BTO:0000452	Fibroblast
MMP1	9606.ENSP00000322788	TISSUES	BTO:0000453	Fibroblast cell line
MMP1	9606.ENSP00000322788	TISSUES	BTO:0000522	Gland
MMP1	9606.ENSP00000322788	TISSUES	BTO:0000634	Integument
MMP1	9606.ENSP00000322788	TISSUES	BTO:0000763	Lung
MMP1	9606.ENSP00000322788	TISSUES	BTO:0000828	Throat
MMP1	9606.ENSP00000322788	TISSUES	BTO:0000975	Ovary
MMP1	9606.ENSP00000322788	TISSUES	BTO:0001085	Vascular system
MMP1	9606.ENSP00000322788	TISSUES	BTO:0001253	Skin
MMP1	9606.ENSP00000322788	TISSUES	BTO:0001255	Skin fibroblast
MMP1	9606.ENSP00000322788	TISSUES	BTO:0001338	Synovial tissue
MMP1	9606.ENSP00000322788	TISSUES	BTO:0001356	Tendon
MMP1	9606.ENSP00000322788	TISSUES	BTO:0001369	Vertebrate muscular system
MMP1	9606.ENSP00000322788	TISSUES	BTO:0001379	Thyroid gland
MMP1	9606.ENSP00000322788	TISSUES	BTO:0001485	Muscular system
MMP1	9606.ENSP00000322788	TISSUES	BTO:0001488	Endocrine gland
MMP1	9606.ENSP00000322788	TISSUES	BTO:0001489	Whole body
MMP1	9606.ENSP00000322788	TISSUES	BTO:0001493	Trunk
MMP1	9606.ENSP00000322788	TISSUES	BTO:0001619	Skin fibroblast cell line
MMP1	9606.ENSP00000322788	TISSUES	BTO:0001823	Synovium
MMP1	9606.ENSP00000322788	TISSUES	BTO:0002245	Foreskin fibroblast cell line
MMP1	9606.ENSP00000322788	TISSUES	BTO:0002260	HS-68 cell
MMP1	9606.ENSP00000322788	TISSUES	BTO:0003091	Urogenital system
MMP1	9606.ENSP00000322788	TISSUES	BTO:0003099	Internal female genital organ
MMP1	9606.ENSP00000322788	TISSUES	BTO:0003652	Synovial cell
MMP1	9606.ENSP00000322788	TISSUES	BTO:0004419	Dermal fibroblast
MMP1	9606.ENSP00000322788	COMPARTMENTS	GOCC:0005576	Extracellular region
MMP1	9606.ENSP00000322788	COMPARTMENTS	GOCC:0110165	Cellular anatomical entity
MMP1	9606.ENSP00000322788	Monarch	EFO:0000405	Digestive system disease
MMP1	9606.ENSP00000322788	Monarch	EFO:0000408	Disease
MMP1	9606.ENSP00000322788	Monarch	EFO:0003765	Sign or symptom
MMP1	9606.ENSP00000322788	Monarch	EFO:0003843	Pain
MMP1	9606.ENSP00000322788	Monarch	EFO:0004272	Anemia (phenotype)
MMP1	9606.ENSP00000322788	Monarch	EFO:0004747	Protein measurement
MMP1	9606.ENSP00000322788	Monarch	EFO:0006818	Stricture
MMP1	9606.ENSP00000322788	Monarch	EFO:0007937	Blood protein measurement
MMP1	9606.ENSP00000322788	Monarch	EFO:0009544	Esophageal disease
MMP1	9606.ENSP00000322788	Monarch	HP:0000009	Functional abnormality of the bladder
MMP1	9606.ENSP00000322788	Monarch	HP:0000014	Abnormality of the bladder
MMP1	9606.ENSP00000322788	Monarch	HP:0000032	Abnormality of male external genitalia
MMP1	9606.ENSP00000322788	Monarch	HP:0000077	Abnormality of the kidney
MMP1	9606.ENSP00000322788	Monarch	HP:0000078	Abnormality of the genital system
MMP1	9606.ENSP00000322788	Monarch	HP:0000079	Abnormality of the urinary system
MMP1	9606.ENSP00000322788	Monarch	HP:0000083	Renal insufficiency
MMP1	9606.ENSP00000322788	Monarch	HP:0000095	Abnormal renal glomerulus morphology
MMP1	9606.ENSP00000322788	Monarch	HP:0000099	Glomerulonephritis
MMP1	9606.ENSP00000322788	Monarch	HP:0000118	Phenotypic abnormality
MMP1	9606.ENSP00000322788	Monarch	HP:0000119	Abnormality of the genitourinary system
MMP1	9606.ENSP00000322788	Monarch	HP:0000123	Nephritis
MMP1	9606.ENSP00000322788	Monarch	HP:0000152	Abnormality of head or neck
MMP1	9606.ENSP00000322788	Monarch	HP:0000153	Abnormality of the mouth
MMP1	9606.ENSP00000322788	Monarch	HP:0000157	Abnormality of the tongue
MMP1	9606.ENSP00000322788	Monarch	HP:0000160	Narrow mouth
MMP1	9606.ENSP00000322788	Monarch	HP:0000163	Abnormal oral cavity morphology
MMP1	9606.ENSP00000322788	Monarch	HP:0000164	Abnormality of the dentition
MMP1	9606.ENSP00000322788	Monarch	HP:0000190	Abnormal oral frenulum morphology
MMP1	9606.ENSP00000322788	Monarch	HP:0000234	Abnormality of the head
MMP1	9606.ENSP00000322788	Monarch	HP:0000271	Abnormality of the face
MMP1	9606.ENSP00000322788	Monarch	HP:0000315	Abnormality of the orbital region
MMP1	9606.ENSP00000322788	Monarch	HP:0000478	Abnormality of the eye
MMP1	9606.ENSP00000322788	Monarch	HP:0000481	Abnormal cornea morphology
MMP1	9606.ENSP00000322788	Monarch	HP:0000502	Abnormal conjunctiva morphology
MMP1	9606.ENSP00000322788	Monarch	HP:0000504	Abnormality of vision
MMP1	9606.ENSP00000322788	Monarch	HP:0000505	Visual impairment
MMP1	9606.ENSP00000322788	Monarch	HP:0000509	Conjunctivitis
MMP1	9606.ENSP00000322788	Monarch	HP:0000517	Abnormal lens morphology
MMP1	9606.ENSP00000322788	Monarch	HP:0000518	Cataract
MMP1	9606.ENSP00000322788	Monarch	HP:0000559	Corneal scarring
MMP1	9606.ENSP00000322788	Monarch	HP:0000572	Visual loss
MMP1	9606.ENSP00000322788	Monarch	HP:0000670	Carious teeth
MMP1	9606.ENSP00000322788	Monarch	HP:0000682	Abnormal dental enamel morphology
MMP1	9606.ENSP00000322788	Monarch	HP:0000685	Hypoplasia of teeth
MMP1	9606.ENSP00000322788	Monarch	HP:0000707	Abnormality of the nervous system
MMP1	9606.ENSP00000322788	Monarch	HP:0000708	Behavioral abnormality
MMP1	9606.ENSP00000322788	Monarch	HP:0000716	Depression
MMP1	9606.ENSP00000322788	Monarch	HP:0000739	Anxiety
MMP1	9606.ENSP00000322788	Monarch	HP:0000794	IgA deposition in the glomerulus
MMP1	9606.ENSP00000322788	Monarch	HP:0000795	Abnormality of the urethra
MMP1	9606.ENSP00000322788	Monarch	HP:0000796	Urethral obstruction
MMP1	9606.ENSP00000322788	Monarch	HP:0000811	Abnormal external genitalia
MMP1	9606.ENSP00000322788	Monarch	HP:0000818	Abnormality of the endocrine system
MMP1	9606.ENSP00000322788	Monarch	HP:0000823	Delayed puberty
MMP1	9606.ENSP00000322788	Monarch	HP:0000924	Abnormality of the skeletal system
MMP1	9606.ENSP00000322788	Monarch	HP:0000938	Osteopenia
MMP1	9606.ENSP00000322788	Monarch	HP:0000939	Osteoporosis
MMP1	9606.ENSP00000322788	Monarch	HP:0000951	Abnormality of the skin
MMP1	9606.ENSP00000322788	Monarch	HP:0000987	Atypical scarring of skin
MMP1	9606.ENSP00000322788	Monarch	HP:0001030	Fragile skin
MMP1	9606.ENSP00000322788	Monarch	HP:0001056	Milia
MMP1	9606.ENSP00000322788	Monarch	HP:0001057	Aplasia cutis congenita
MMP1	9606.ENSP00000322788	Monarch	HP:0001075	Atrophic scars
MMP1	9606.ENSP00000322788	Monarch	HP:0001155	Abnormality of the hand
MMP1	9606.ENSP00000322788	Monarch	HP:0001371	Flexion contracture
MMP1	9606.ENSP00000322788	Monarch	HP:0001507	Growth abnormality
MMP1	9606.ENSP00000322788	Monarch	HP:0001510	Growth delay
MMP1	9606.ENSP00000322788	Monarch	HP:0001574	Abnormality of the integument
MMP1	9606.ENSP00000322788	Monarch	HP:0001581	Recurrent skin infections
MMP1	9606.ENSP00000322788	Monarch	HP:0001595	Abnormal hair morphology
MMP1	9606.ENSP00000322788	Monarch	HP:0001596	Alopecia
MMP1	9606.ENSP00000322788	Monarch	HP:0001597	Abnormality of the nail
MMP1	9606.ENSP00000322788	Monarch	HP:0001626	Abnormality of the cardiovascular system
MMP1	9606.ENSP00000322788	Monarch	HP:0001627	Abnormal heart morphology
MMP1	9606.ENSP00000322788	Monarch	HP:0001637	Abnormal myocardium morphology
MMP1	9606.ENSP00000322788	Monarch	HP:0001638	Cardiomyopathy
MMP1	9606.ENSP00000322788	Monarch	HP:0001644	Dilated cardiomyopathy
MMP1	9606.ENSP00000322788	Monarch	HP:0001798	Anonychia
MMP1	9606.ENSP00000322788	Monarch	HP:0001871	Abnormality of blood and blood-forming tissues
MMP1	9606.ENSP00000322788	Monarch	HP:0001877	Abnormal erythrocyte morphology
MMP1	9606.ENSP00000322788	Monarch	HP:0001891	Iron deficiency anemia
MMP1	9606.ENSP00000322788	Monarch	HP:0001903	Anemia
MMP1	9606.ENSP00000322788	Monarch	HP:0001917	Renal amyloidosis
MMP1	9606.ENSP00000322788	Monarch	HP:0001931	Hypochromic anemia
MMP1	9606.ENSP00000322788	Monarch	HP:0001939	Abnormality of metabolism/homeostasis
MMP1	9606.ENSP00000322788	Monarch	HP:0001965	Abnormal scalp morphology
MMP1	9606.ENSP00000322788	Monarch	HP:0002015	Dysphagia
MMP1	9606.ENSP00000322788	Monarch	HP:0002019	Constipation
MMP1	9606.ENSP00000322788	Monarch	HP:0002020	Gastroesophageal reflux
MMP1	9606.ENSP00000322788	Monarch	HP:0002031	Abnormal esophagus morphology
MMP1	9606.ENSP00000322788	Monarch	HP:0002043	Esophageal stricture
MMP1	9606.ENSP00000322788	Monarch	HP:0002086	Abnormality of the respiratory system
MMP1	9606.ENSP00000322788	Monarch	HP:0002164	Nail dysplasia
MMP1	9606.ENSP00000322788	Monarch	HP:0002597	Abnormality of the vasculature
MMP1	9606.ENSP00000322788	Monarch	HP:0002664	Neoplasm
MMP1	9606.ENSP00000322788	Monarch	HP:0002715	Abnormality of the immune system
MMP1	9606.ENSP00000322788	Monarch	HP:0002795	Abnormal respiratory system physiology
MMP1	9606.ENSP00000322788	Monarch	HP:0002817	Abnormality of the upper limb
MMP1	9606.ENSP00000322788	Monarch	HP:0002839	Urinary bladder sphincter dysfunction
MMP1	9606.ENSP00000322788	Monarch	HP:0002860	Squamous cell carcinoma
MMP1	9606.ENSP00000322788	Monarch	HP:0002861	Melanoma
MMP1	9606.ENSP00000322788	Monarch	HP:0003011	Abnormality of the musculature
MMP1	9606.ENSP00000322788	Monarch	HP:0003111	Abnormal blood ion concentration
MMP1	9606.ENSP00000322788	Monarch	HP:0003119	Abnormal circulating lipid concentration
MMP1	9606.ENSP00000322788	Monarch	HP:0003234	Decreased plasma carnitine
MMP1	9606.ENSP00000322788	Monarch	HP:0003287	Abnormality of mitochondrial metabolism
MMP1	9606.ENSP00000322788	Monarch	HP:0003330	Abnormal bone structure
MMP1	9606.ENSP00000322788	Monarch	HP:0003549	Abnormality of connective tissue
MMP1	9606.ENSP00000322788	Monarch	HP:0004057	Mitten deformity
MMP1	9606.ENSP00000322788	Monarch	HP:0004328	Abnormal anterior eye segment morphology
MMP1	9606.ENSP00000322788	Monarch	HP:0004334	Dermal atrophy
MMP1	9606.ENSP00000322788	Monarch	HP:0004348	Abnormality of bone mineral density
MMP1	9606.ENSP00000322788	Monarch	HP:0004349	Reduced bone mineral density
MMP1	9606.ENSP00000322788	Monarch	HP:0004354	Abnormal circulating carboxylic acid concentration
MMP1	9606.ENSP00000322788	Monarch	HP:0004359	Abnormal circulating fatty-acid concentration
MMP1	9606.ENSP00000322788	Monarch	HP:0004378	Abnormality of the anus
MMP1	9606.ENSP00000322788	Monarch	HP:0004386	Gastrointestinal inflammation
MMP1	9606.ENSP00000322788	Monarch	HP:0004395	Malnutrition
MMP1	9606.ENSP00000322788	Monarch	HP:0004791	Esophageal ulceration
MMP1	9606.ENSP00000322788	Monarch	HP:0005203	Spontaneous esophageal perforation
MMP1	9606.ENSP00000322788	Monarch	HP:0005922	Abnormal hand morphology
MMP1	9606.ENSP00000322788	Monarch	HP:0006297	Enamel hypoplasia
MMP1	9606.ENSP00000322788	Monarch	HP:0006510	Chronic pulmonary obstruction
MMP1	9606.ENSP00000322788	Monarch	HP:0006536	Airway obstruction
MMP1	9606.ENSP00000322788	Monarch	HP:0007957	Corneal opacity
MMP1	9606.ENSP00000322788	Monarch	HP:0008047	Abnormality of the vasculature of the eye
MMP1	9606.ENSP00000322788	Monarch	HP:0008065	Aplasia/Hypoplasia of the skin
MMP1	9606.ENSP00000322788	Monarch	HP:0008066	Abnormal blistering of the skin
MMP1	9606.ENSP00000322788	Monarch	HP:0008069	Neoplasm of the skin
MMP1	9606.ENSP00000322788	Monarch	HP:0008277	Abnormal blood zinc concentration
MMP1	9606.ENSP00000322788	Monarch	HP:0008373	Puberty and gonadal disorders
MMP1	9606.ENSP00000322788	Monarch	HP:0008386	Aplasia/Hypoplasia of the nails
MMP1	9606.ENSP00000322788	Monarch	HP:0008404	Nail dystrophy
MMP1	9606.ENSP00000322788	Monarch	HP:0008661	Urethral stenosis
MMP1	9606.ENSP00000322788	Monarch	HP:0010296	Ankyloglossia
MMP1	9606.ENSP00000322788	Monarch	HP:0010450	Esophageal stenosis
MMP1	9606.ENSP00000322788	Monarch	HP:0010461	Abnormality of the male genitalia
MMP1	9606.ENSP00000322788	Monarch	HP:0010929	Abnormal blood cation concentration
MMP1	9606.ENSP00000322788	Monarch	HP:0010935	Abnormality of the upper urinary tract
MMP1	9606.ENSP00000322788	Monarch	HP:0010936	Abnormality of the lower urinary tract
MMP1	9606.ENSP00000322788	Monarch	HP:0010966	Abnormal circulating fatty-acid anion concentration
MMP1	9606.ENSP00000322788	Monarch	HP:0010967	Abnormal circulating carnitine concentration
MMP1	9606.ENSP00000322788	Monarch	HP:0010972	Anemia of inadequate production
MMP1	9606.ENSP00000322788	Monarch	HP:0010978	Abnormality of immune system physiology
MMP1	9606.ENSP00000322788	Monarch	HP:0010996	Abnormal circulating monocarboxylic acid concentration
MMP1	9606.ENSP00000322788	Monarch	HP:0011017	Abnormal cellular physiology
MMP1	9606.ENSP00000322788	Monarch	HP:0011024	Abnormality of the gastrointestinal tract
MMP1	9606.ENSP00000322788	Monarch	HP:0011030	Abnormal blood transition element cation concentration
MMP1	9606.ENSP00000322788	Monarch	HP:0011034	Amyloidosis
MMP1	9606.ENSP00000322788	Monarch	HP:0011035	Abnormal renal cortex morphology
MMP1	9606.ENSP00000322788	Monarch	HP:0011061	Abnormality of dental structure
MMP1	9606.ENSP00000322788	Monarch	HP:0011121	Abnormality of skin morphology
MMP1	9606.ENSP00000322788	Monarch	HP:0011122	Abnormality of skin physiology
MMP1	9606.ENSP00000322788	Monarch	HP:0011123	Inflammatory abnormality of the skin
MMP1	9606.ENSP00000322788	Monarch	HP:0011138	Abnormality of skin adnexa morphology
MMP1	9606.ENSP00000322788	Monarch	HP:0011277	Abnormality of the urinary system physiology
MMP1	9606.ENSP00000322788	Monarch	HP:0011337	Abnormality of mouth size
MMP1	9606.ENSP00000322788	Monarch	HP:0011354	Generalized abnormality of skin
MMP1	9606.ENSP00000322788	Monarch	HP:0011355	Localized skin lesion
MMP1	9606.ENSP00000322788	Monarch	HP:0011362	Abnormal hair quantity
MMP1	9606.ENSP00000322788	Monarch	HP:0011458	Abdominal symptom
MMP1	9606.ENSP00000322788	Monarch	HP:0011495	Abnormal corneal epithelium morphology
MMP1	9606.ENSP00000322788	Monarch	HP:0011729	Abnormality of joint mobility
MMP1	9606.ENSP00000322788	Monarch	HP:0011792	Neoplasm by histology
MMP1	9606.ENSP00000322788	Monarch	HP:0011793	Neoplasm by anatomical site
MMP1	9606.ENSP00000322788	Monarch	HP:0011805	Abnormal skeletal muscle morphology
MMP1	9606.ENSP00000322788	Monarch	HP:0011830	Abnormal oral mucosa morphology
MMP1	9606.ENSP00000322788	Monarch	HP:0011842	Abnormal skeletal morphology
MMP1	9606.ENSP00000322788	Monarch	HP:0011843	Abnormal musculoskeletal physiology
MMP1	9606.ENSP00000322788	Monarch	HP:0011849	Abnormal bone ossification
MMP1	9606.ENSP00000322788	Monarch	HP:0011936	Decreased plasma total carnitine
MMP1	9606.ENSP00000322788	Monarch	HP:0012056	Cutaneous melanoma
MMP1	9606.ENSP00000322788	Monarch	HP:0012103	Abnormality of the mitochondrion
MMP1	9606.ENSP00000322788	Monarch	HP:0012210	Abnormal renal morphology
MMP1	9606.ENSP00000322788	Monarch	HP:0012211	Abnormal renal physiology
MMP1	9606.ENSP00000322788	Monarch	HP:0012227	Urethral stricture
MMP1	9606.ENSP00000322788	Monarch	HP:0012243	Abnormal reproductive system morphology
MMP1	9606.ENSP00000322788	Monarch	HP:0012372	Abnormal eye morphology
MMP1	9606.ENSP00000322788	Monarch	HP:0012373	Abnormal eye physiology
MMP1	9606.ENSP00000322788	Monarch	HP:0012390	Anal fissure
MMP1	9606.ENSP00000322788	Monarch	HP:0012531	Pain
MMP1	9606.ENSP00000322788	Monarch	HP:0012532	Chronic pain
MMP1	9606.ENSP00000322788	Monarch	HP:0012575	Abnormal nephron morphology
MMP1	9606.ENSP00000322788	Monarch	HP:0012622	Chronic kidney disease
MMP1	9606.ENSP00000322788	Monarch	HP:0012638	Abnormal nervous system physiology
MMP1	9606.ENSP00000322788	Monarch	HP:0012647	Abnormal inflammatory response
MMP1	9606.ENSP00000322788	Monarch	HP:0012649	Increased inflammatory response
MMP1	9606.ENSP00000322788	Monarch	HP:0012718	Morphological abnormality of the gastrointestinal tract
MMP1	9606.ENSP00000322788	Monarch	HP:0012719	Functional abnormality of the gastrointestinal tract
MMP1	9606.ENSP00000322788	Monarch	HP:0012732	Anorectal anomaly
MMP1	9606.ENSP00000322788	Monarch	HP:0025031	Abnormality of the digestive system
MMP1	9606.ENSP00000322788	Monarch	HP:0025032	Abnormality of digestive system physiology
MMP1	9606.ENSP00000322788	Monarch	HP:0025033	Abnormality of digestive system morphology
MMP1	9606.ENSP00000322788	Monarch	HP:0025142	Constitutional symptom
MMP1	9606.ENSP00000322788	Monarch	HP:0025270	Abnormal esophagus physiology
MMP1	9606.ENSP00000322788	Monarch	HP:0025337	Red eye
MMP1	9606.ENSP00000322788	Monarch	HP:0025354	Abnormal cellular phenotype
MMP1	9606.ENSP00000322788	Monarch	HP:0030669	Abnormal ocular adnexa morphology
MMP1	9606.ENSP00000322788	Monarch	HP:0030680	Abnormality of cardiovascular system morphology
MMP1	9606.ENSP00000322788	Monarch	HP:0030809	Abnormal tongue morphology
MMP1	9606.ENSP00000322788	Monarch	HP:0030949	Glomerular deposits
MMP1	9606.ENSP00000322788	Monarch	HP:0031263	Abnormal renal corpuscle morphology
MMP1	9606.ENSP00000322788	Monarch	HP:0031446	Erosion of oral mucosa
MMP1	9606.ENSP00000322788	Monarch	HP:0031464	Genital blistering
MMP1	9606.ENSP00000322788	Monarch	HP:0031466	Impairment in personality functioning
MMP1	9606.ENSP00000322788	Monarch	HP:0031816	Abnormal oral morphology
MMP1	9606.ENSP00000322788	Monarch	HP:0031831	Decreased serum zinc
MMP1	9606.ENSP00000322788	Monarch	HP:0031903	Abnormal circulating selenium concentration
MMP1	9606.ENSP00000322788	Monarch	HP:0032039	Abnormality of the ocular adnexa
MMP1	9606.ENSP00000322788	Monarch	HP:0032180	Abnormal circulating metabolite concentration
MMP1	9606.ENSP00000322788	Monarch	HP:0032245	Abnormal metabolism
MMP1	9606.ENSP00000322788	Monarch	HP:0032674	Cutaneous wound
MMP1	9606.ENSP00000322788	Monarch	HP:0032676	Chronic cutaneous wound
MMP1	9606.ENSP00000322788	Monarch	HP:0033127	Abnormality of the musculoskeletal system
MMP1	9606.ENSP00000322788	Monarch	HP:0033800	Blistering by anatomical location
MMP1	9606.ENSP00000322788	Monarch	HP:0034274	Gastrointestinal ulcer
MMP1	9606.ENSP00000322788	Monarch	HP:0034392	Joint contracture
MMP1	9606.ENSP00000322788	Monarch	HP:0034430	Abnormal joint physiology
MMP1	9606.ENSP00000322788	Monarch	HP:0040064	Abnormality of limbs
MMP1	9606.ENSP00000322788	Monarch	HP:0100261	Abnormal tendon morphology
MMP1	9606.ENSP00000322788	Monarch	HP:0100492	Obsolete Joint contractures involving the joints of the feet
MMP1	9606.ENSP00000322788	Monarch	HP:0100508	Abnormality of vitamin metabolism
MMP1	9606.ENSP00000322788	Monarch	HP:0100511	Abnormality of vitamin D metabolism
MMP1	9606.ENSP00000322788	Monarch	HP:0100512	Low levels of vitamin D
MMP1	9606.ENSP00000322788	Monarch	HP:0100533	Inflammatory abnormality of the eye
MMP1	9606.ENSP00000322788	Monarch	HP:0100699	Scarring
MMP1	9606.ENSP00000322788	Monarch	HP:0100852	Abnormal fear/anxiety-related behavior
MMP1	9606.ENSP00000322788	Monarch	HP:0200020	Corneal erosion
MMP1	9606.ENSP00000322788	Monarch	HP:0200097	Oral mucosal blisters
MMP1	9606.ENSP00000322788	Monarch	HP:3000050	Abnormal odontoid tissue morphology
MMP1	9606.ENSP00000322788	Monarch	MONDO:0044991	Upper digestive tract disorder
MMP1	9606.ENSP00000322788	UniProt Keywords	KW-0068	Autocatalytic cleavage
MMP1	9606.ENSP00000322788	UniProt Keywords	KW-0106	Calcium
MMP1	9606.ENSP00000322788	UniProt Keywords	KW-0177	Collagen degradation
MMP1	9606.ENSP00000322788	UniProt Keywords	KW-0272	Extracellular matrix
MMP1	9606.ENSP00000322788	UniProt Keywords	KW-0325	Glycoprotein
MMP1	9606.ENSP00000322788	UniProt Keywords	KW-0378	Hydrolase
MMP1	9606.ENSP00000322788	UniProt Keywords	KW-0479	Metal-binding
MMP1	9606.ENSP00000322788	UniProt Keywords	KW-0482	Metalloprotease
MMP1	9606.ENSP00000322788	UniProt Keywords	KW-0597	Phosphoprotein
MMP1	9606.ENSP00000322788	UniProt Keywords	KW-0645	Protease
MMP1	9606.ENSP00000322788	UniProt Keywords	KW-0677	Repeat
MMP1	9606.ENSP00000322788	UniProt Keywords	KW-0732	Signal
MMP1	9606.ENSP00000322788	UniProt Keywords	KW-0862	Zinc
MMP1	9606.ENSP00000322788	UniProt Keywords	KW-0865	Zymogen
MMP1	9606.ENSP00000322788	UniProt Keywords	KW-0945	Host-virus interaction
MMP1	9606.ENSP00000322788	UniProt Keywords	KW-0964	Secreted
MMP1	9606.ENSP00000322788	UniProt Keywords	KW-1015	Disulfide bond
MMP1	9606.ENSP00000322788	Pfam	PF01471	Putative peptidoglycan binding domain
MMP1	9606.ENSP00000322788	InterPro	IPR000585	Hemopexin-like domain
MMP1	9606.ENSP00000322788	InterPro	IPR001818	Peptidase M10, metallopeptidase
MMP1	9606.ENSP00000322788	InterPro	IPR002477	Peptidoglycan binding-like
MMP1	9606.ENSP00000322788	InterPro	IPR006026	Peptidase, metallopeptidase
MMP1	9606.ENSP00000322788	InterPro	IPR018486	Hemopexin, conserved site
MMP1	9606.ENSP00000322788	InterPro	IPR018487	Hemopexin-like repeats
MMP1	9606.ENSP00000322788	InterPro	IPR021158	Peptidase M10A, cysteine switch, zinc binding site
MMP1	9606.ENSP00000322788	InterPro	IPR021190	Peptidase M10A
MMP1	9606.ENSP00000322788	InterPro	IPR024079	Metallopeptidase, catalytic domain superfamily
MMP1	9606.ENSP00000322788	InterPro	IPR033739	Peptidase M10A, catalytic domain
MMP1	9606.ENSP00000322788	InterPro	IPR036365	PGBD-like superfamily
MMP1	9606.ENSP00000322788	InterPro	IPR036375	Hemopexin-like domain superfamily
MMP1	9606.ENSP00000322788	SMART	SM00120	Hemopexin-like repeats.
MMP1	9606.ENSP00000322788	SMART	SM00235	Zinc-dependent metalloprotease
MMP10	9606.ENSP00000279441	GO Process	GO:0006508	Proteolysis
MMP10	9606.ENSP00000279441	GO Process	GO:0006807	Nitrogen compound metabolic process
MMP10	9606.ENSP00000279441	GO Process	GO:0008152	Metabolic process
MMP10	9606.ENSP00000279441	GO Process	GO:0009056	Catabolic process
MMP10	9606.ENSP00000279441	GO Process	GO:0009987	Cellular process
MMP10	9606.ENSP00000279441	GO Process	GO:0016043	Cellular component organization
MMP10	9606.ENSP00000279441	GO Process	GO:0019538	Protein metabolic process
MMP10	9606.ENSP00000279441	GO Process	GO:0022411	Cellular component disassembly
MMP10	9606.ENSP00000279441	GO Process	GO:0022617	Extracellular matrix disassembly
MMP10	9606.ENSP00000279441	GO Process	GO:0030198	Extracellular matrix organization
MMP10	9606.ENSP00000279441	GO Process	GO:0030574	Collagen catabolic process
MMP10	9606.ENSP00000279441	GO Process	GO:0032963	Collagen metabolic process
MMP10	9606.ENSP00000279441	GO Process	GO:0043062	Extracellular structure organization
MMP10	9606.ENSP00000279441	GO Process	GO:0043170	Macromolecule metabolic process
MMP10	9606.ENSP00000279441	GO Process	GO:0044238	Primary metabolic process
MMP10	9606.ENSP00000279441	GO Process	GO:0045229	External encapsulating structure organization
MMP10	9606.ENSP00000279441	GO Process	GO:0071704	Organic substance metabolic process
MMP10	9606.ENSP00000279441	GO Process	GO:0071840	Cellular component organization or biogenesis
MMP10	9606.ENSP00000279441	GO Process	GO:1901564	Organonitrogen compound metabolic process
MMP10	9606.ENSP00000279441	GO Function	GO:0003824	Catalytic activity
MMP10	9606.ENSP00000279441	GO Function	GO:0004175	Endopeptidase activity
MMP10	9606.ENSP00000279441	GO Function	GO:0004222	Metalloendopeptidase activity
MMP10	9606.ENSP00000279441	GO Function	GO:0004252	Serine-type endopeptidase activity
MMP10	9606.ENSP00000279441	GO Function	GO:0005488	Binding
MMP10	9606.ENSP00000279441	GO Function	GO:0008233	Peptidase activity
MMP10	9606.ENSP00000279441	GO Function	GO:0008236	Serine-type peptidase activity
MMP10	9606.ENSP00000279441	GO Function	GO:0008237	Metallopeptidase activity
MMP10	9606.ENSP00000279441	GO Function	GO:0008270	Zinc ion binding
MMP10	9606.ENSP00000279441	GO Function	GO:0016787	Hydrolase activity
MMP10	9606.ENSP00000279441	GO Function	GO:0017171	Serine hydrolase activity
MMP10	9606.ENSP00000279441	GO Function	GO:0043167	Ion binding
MMP10	9606.ENSP00000279441	GO Function	GO:0043169	Cation binding
MMP10	9606.ENSP00000279441	GO Function	GO:0046872	Metal ion binding
MMP10	9606.ENSP00000279441	GO Function	GO:0046914	Transition metal ion binding
MMP10	9606.ENSP00000279441	GO Function	GO:0140096	Catalytic activity, acting on a protein
MMP10	9606.ENSP00000279441	GO Component	GO:0005576	Extracellular region
MMP10	9606.ENSP00000279441	GO Component	GO:0005615	Extracellular space
MMP10	9606.ENSP00000279441	GO Component	GO:0030312	External encapsulating structure
MMP10	9606.ENSP00000279441	GO Component	GO:0031012	Extracellular matrix
MMP10	9606.ENSP00000279441	GO Component	GO:0071944	Cell periphery
MMP10	9606.ENSP00000279441	GO Component	GO:0110165	Cellular anatomical entity
MMP10	9606.ENSP00000279441	STRING clusters	CL:19457	Extracellular matrix organization
MMP10	9606.ENSP00000279441	STRING clusters	CL:19695	Elastic fibre formation, and Matrix metalloproteinases
MMP10	9606.ENSP00000279441	STRING clusters	CL:19764	Matrix metalloproteinases, and ADAMTS, cysteine-rich domain 2
MMP10	9606.ENSP00000279441	STRING clusters	CL:19767	Matrix metalloproteinases, and CD44 antigen-like
MMP10	9606.ENSP00000279441	STRING clusters	CL:19769	Peptidase M10A, cysteine switch, zinc binding site, and Tissue inhibitor of metalloproteinase family.
MMP10	9606.ENSP00000279441	STRING clusters	CL:19771	Cellular response to UV-A
MMP10	9606.ENSP00000279441	Reactome	HSA-1442490	Collagen degradation
MMP10	9606.ENSP00000279441	Reactome	HSA-1474228	Degradation of the extracellular matrix
MMP10	9606.ENSP00000279441	Reactome	HSA-1474244	Extracellular matrix organization
MMP10	9606.ENSP00000279441	Reactome	HSA-1592389	Activation of Matrix Metalloproteinases
MMP10	9606.ENSP00000279441	WikiPathways	WP129	Matrix metalloproteinases
MMP10	9606.ENSP00000279441	WikiPathways	WP3888	VEGFA-VEGFR2 signaling
MMP10	9606.ENSP00000279441	WikiPathways	WP5283	Chronic hyperglycemia impairment of neuron function
MMP10	9606.ENSP00000279441	TISSUES	BTO:0000000	Tissues, cell types and enzyme sources
MMP10	9606.ENSP00000279441	TISSUES	BTO:0000042	Animal
MMP10	9606.ENSP00000279441	TISSUES	BTO:0000058	Alimentary canal
MMP10	9606.ENSP00000279441	TISSUES	BTO:0000081	Reproductive system
MMP10	9606.ENSP00000279441	TISSUES	BTO:0000083	Female reproductive system
MMP10	9606.ENSP00000279441	TISSUES	BTO:0000088	Cardiovascular system
MMP10	9606.ENSP00000279441	TISSUES	BTO:0000254	Female reproductive gland
MMP10	9606.ENSP00000279441	TISSUES	BTO:0000290	Coronary artery
MMP10	9606.ENSP00000279441	TISSUES	BTO:0000522	Gland
MMP10	9606.ENSP00000279441	TISSUES	BTO:0000573	Artery
MMP10	9606.ENSP00000279441	TISSUES	BTO:0000959	Esophagus
MMP10	9606.ENSP00000279441	TISSUES	BTO:0000975	Ovary
MMP10	9606.ENSP00000279441	TISSUES	BTO:0001085	Vascular system
MMP10	9606.ENSP00000279441	TISSUES	BTO:0001102	Blood vessel
MMP10	9606.ENSP00000279441	TISSUES	BTO:0001488	Endocrine gland
MMP10	9606.ENSP00000279441	TISSUES	BTO:0001489	Whole body
MMP10	9606.ENSP00000279441	TISSUES	BTO:0001491	Viscus
MMP10	9606.ENSP00000279441	TISSUES	BTO:0003091	Urogenital system
MMP10	9606.ENSP00000279441	TISSUES	BTO:0003099	Internal female genital organ
MMP10	9606.ENSP00000279441	COMPARTMENTS	GOCC:0005576	Extracellular region
MMP10	9606.ENSP00000279441	COMPARTMENTS	GOCC:0005615	Extracellular space
MMP10	9606.ENSP00000279441	COMPARTMENTS	GOCC:0005622	Intracellular
MMP10	9606.ENSP00000279441	COMPARTMENTS	GOCC:0005634	Nucleus
MMP10	9606.ENSP00000279441	COMPARTMENTS	GOCC:0030312	External encapsulating structure
MMP10	9606.ENSP00000279441	COMPARTMENTS	GOCC:0030532	Small nuclear ribonucleoprotein complex
MMP10	9606.ENSP00000279441	COMPARTMENTS	GOCC:0031012	Extracellular matrix
MMP10	9606.ENSP00000279441	COMPARTMENTS	GOCC:0032991	Protein-containing complex
MMP10	9606.ENSP00000279441	COMPARTMENTS	GOCC:0043226	Organelle
MMP10	9606.ENSP00000279441	COMPARTMENTS	GOCC:0043227	Membrane-bounded organelle
MMP10	9606.ENSP00000279441	COMPARTMENTS	GOCC:0043229	Intracellular organelle
MMP10	9606.ENSP00000279441	COMPARTMENTS	GOCC:0043231	Intracellular membrane-bounded organelle
MMP10	9606.ENSP00000279441	COMPARTMENTS	GOCC:0071024	SL snRNP
MMP10	9606.ENSP00000279441	COMPARTMENTS	GOCC:0071944	Cell periphery
MMP10	9606.ENSP00000279441	COMPARTMENTS	GOCC:0097525	Spliceosomal snRNP complex
MMP10	9606.ENSP00000279441	COMPARTMENTS	GOCC:0110165	Cellular anatomical entity
MMP10	9606.ENSP00000279441	COMPARTMENTS	GOCC:0120114	Sm-like protein family complex
MMP10	9606.ENSP00000279441	COMPARTMENTS	GOCC:1990904	Ribonucleoprotein complex
MMP10	9606.ENSP00000279441	Monarch	EFO:0004744	Matrix metalloproteinase measurement
MMP10	9606.ENSP00000279441	Monarch	EFO:0004747	Protein measurement
MMP10	9606.ENSP00000279441	Monarch	EFO:0007937	Blood protein measurement
MMP10	9606.ENSP00000279441	Monarch	EFO:0010588	Matrix metalloproteinase 1 measurement
MMP10	9606.ENSP00000279441	Monarch	EFO:0010589	Matrix metalloproteinase 10 measurement
MMP10	9606.ENSP00000279441	UniProt Keywords	KW-0106	Calcium
MMP10	9606.ENSP00000279441	UniProt Keywords	KW-0177	Collagen degradation
MMP10	9606.ENSP00000279441	UniProt Keywords	KW-0272	Extracellular matrix
MMP10	9606.ENSP00000279441	UniProt Keywords	KW-0378	Hydrolase
MMP10	9606.ENSP00000279441	UniProt Keywords	KW-0479	Metal-binding
MMP10	9606.ENSP00000279441	UniProt Keywords	KW-0482	Metalloprotease
MMP10	9606.ENSP00000279441	UniProt Keywords	KW-0645	Protease
MMP10	9606.ENSP00000279441	UniProt Keywords	KW-0677	Repeat
MMP10	9606.ENSP00000279441	UniProt Keywords	KW-0732	Signal
MMP10	9606.ENSP00000279441	UniProt Keywords	KW-0862	Zinc
MMP10	9606.ENSP00000279441	UniProt Keywords	KW-0865	Zymogen
MMP10	9606.ENSP00000279441	UniProt Keywords	KW-0964	Secreted
MMP10	9606.ENSP00000279441	UniProt Keywords	KW-1015	Disulfide bond
MMP10	9606.ENSP00000279441	Pfam	PF01471	Putative peptidoglycan binding domain
MMP10	9606.ENSP00000279441	InterPro	IPR000585	Hemopexin-like domain
MMP10	9606.ENSP00000279441	InterPro	IPR001818	Peptidase M10, metallopeptidase
MMP10	9606.ENSP00000279441	InterPro	IPR002477	Peptidoglycan binding-like
MMP10	9606.ENSP00000279441	InterPro	IPR006026	Peptidase, metallopeptidase
MMP10	9606.ENSP00000279441	InterPro	IPR018486	Hemopexin, conserved site
MMP10	9606.ENSP00000279441	InterPro	IPR018487	Hemopexin-like repeats
MMP10	9606.ENSP00000279441	InterPro	IPR021158	Peptidase M10A, cysteine switch, zinc binding site
MMP10	9606.ENSP00000279441	InterPro	IPR021190	Peptidase M10A
MMP10	9606.ENSP00000279441	InterPro	IPR024079	Metallopeptidase, catalytic domain superfamily
MMP10	9606.ENSP00000279441	InterPro	IPR033739	Peptidase M10A, catalytic domain
MMP10	9606.ENSP00000279441	InterPro	IPR036365	PGBD-like superfamily
MMP10	9606.ENSP00000279441	InterPro	IPR036375	Hemopexin-like domain superfamily
MMP10	9606.ENSP00000279441	SMART	SM00120	Hemopexin-like repeats.
MMP10	9606.ENSP00000279441	SMART	SM00235	Zinc-dependent metalloprotease
MMP2	9606.ENSP00000219070	GO Process	GO:0000003	Reproduction
MMP2	9606.ENSP00000219070	GO Process	GO:0000302	Response to reactive oxygen species
MMP2	9606.ENSP00000219070	GO Process	GO:0001101	Response to acid chemical
MMP2	9606.ENSP00000219070	GO Process	GO:0001501	Skeletal system development
MMP2	9606.ENSP00000219070	GO Process	GO:0001503	Ossification
MMP2	9606.ENSP00000219070	GO Process	GO:0001525	Angiogenesis
MMP2	9606.ENSP00000219070	GO Process	GO:0001541	Ovarian follicle development
MMP2	9606.ENSP00000219070	GO Process	GO:0001542	Ovulation from ovarian follicle
MMP2	9606.ENSP00000219070	GO Process	GO:0001553	Luteinization
MMP2	9606.ENSP00000219070	GO Process	GO:0001568	Blood vessel development
MMP2	9606.ENSP00000219070	GO Process	GO:0001655	Urogenital system development
MMP2	9606.ENSP00000219070	GO Process	GO:0001666	Response to hypoxia
MMP2	9606.ENSP00000219070	GO Process	GO:0001704	Formation of primary germ layer
MMP2	9606.ENSP00000219070	GO Process	GO:0001706	Endoderm formation
MMP2	9606.ENSP00000219070	GO Process	GO:0001944	Vasculature development
MMP2	9606.ENSP00000219070	GO Process	GO:0001955	Blood vessel maturation
MMP2	9606.ENSP00000219070	GO Process	GO:0001957	Intramembranous ossification
MMP2	9606.ENSP00000219070	GO Process	GO:0002009	Morphogenesis of an epithelium
MMP2	9606.ENSP00000219070	GO Process	GO:0003006	Developmental process involved in reproduction
MMP2	9606.ENSP00000219070	GO Process	GO:0003008	System process
MMP2	9606.ENSP00000219070	GO Process	GO:0003013	Circulatory system process
MMP2	9606.ENSP00000219070	GO Process	GO:0003018	Vascular process in circulatory system
MMP2	9606.ENSP00000219070	GO Process	GO:0006508	Proteolysis
MMP2	9606.ENSP00000219070	GO Process	GO:0006807	Nitrogen compound metabolic process
MMP2	9606.ENSP00000219070	GO Process	GO:0006950	Response to stress
MMP2	9606.ENSP00000219070	GO Process	GO:0006979	Response to oxidative stress
MMP2	9606.ENSP00000219070	GO Process	GO:0007154	Cell communication
MMP2	9606.ENSP00000219070	GO Process	GO:0007162	Negative regulation of cell adhesion
MMP2	9606.ENSP00000219070	GO Process	GO:0007165	Signal transduction
MMP2	9606.ENSP00000219070	GO Process	GO:0007166	Cell surface receptor signaling pathway
MMP2	9606.ENSP00000219070	GO Process	GO:0007167	Enzyme-linked receptor protein signaling pathway
MMP2	9606.ENSP00000219070	GO Process	GO:0007169	Transmembrane receptor protein tyrosine kinase signaling pathway
MMP2	9606.ENSP00000219070	GO Process	GO:0007275	Multicellular organism development
MMP2	9606.ENSP00000219070	GO Process	GO:0007276	Gamete generation
MMP2	9606.ENSP00000219070	GO Process	GO:0007292	Female gamete generation
MMP2	9606.ENSP00000219070	GO Process	GO:0007369	Gastrulation
MMP2	9606.ENSP00000219070	GO Process	GO:0007399	Nervous system development
MMP2	9606.ENSP00000219070	GO Process	GO:0007492	Endoderm development
MMP2	9606.ENSP00000219070	GO Process	GO:0007507	Heart development
MMP2	9606.ENSP00000219070	GO Process	GO:0007548	Sex differentiation
MMP2	9606.ENSP00000219070	GO Process	GO:0007565	Female pregnancy
MMP2	9606.ENSP00000219070	GO Process	GO:0007566	Embryo implantation
MMP2	9606.ENSP00000219070	GO Process	GO:0007567	Parturition
MMP2	9606.ENSP00000219070	GO Process	GO:0007568	Aging
MMP2	9606.ENSP00000219070	GO Process	GO:0008015	Blood circulation
MMP2	9606.ENSP00000219070	GO Process	GO:0008152	Metabolic process
MMP2	9606.ENSP00000219070	GO Process	GO:0008284	Positive regulation of cell population proliferation
MMP2	9606.ENSP00000219070	GO Process	GO:0008406	Gonad development
MMP2	9606.ENSP00000219070	GO Process	GO:0008585	Female gonad development
MMP2	9606.ENSP00000219070	GO Process	GO:0009056	Catabolic process
MMP2	9606.ENSP00000219070	GO Process	GO:0009057	Macromolecule catabolic process
MMP2	9606.ENSP00000219070	GO Process	GO:0009314	Response to radiation
MMP2	9606.ENSP00000219070	GO Process	GO:0009410	Response to xenobiotic stimulus
MMP2	9606.ENSP00000219070	GO Process	GO:0009411	Response to UV
MMP2	9606.ENSP00000219070	GO Process	GO:0009416	Response to light stimulus
MMP2	9606.ENSP00000219070	GO Process	GO:0009605	Response to external stimulus
MMP2	9606.ENSP00000219070	GO Process	GO:0009611	Response to wounding
MMP2	9606.ENSP00000219070	GO Process	GO:0009612	Response to mechanical stimulus
MMP2	9606.ENSP00000219070	GO Process	GO:0009628	Response to abiotic stimulus
MMP2	9606.ENSP00000219070	GO Process	GO:0009653	Anatomical structure morphogenesis
MMP2	9606.ENSP00000219070	GO Process	GO:0009719	Response to endogenous stimulus
MMP2	9606.ENSP00000219070	GO Process	GO:0009725	Response to hormone
MMP2	9606.ENSP00000219070	GO Process	GO:0009790	Embryo development
MMP2	9606.ENSP00000219070	GO Process	GO:0009887	Animal organ morphogenesis
MMP2	9606.ENSP00000219070	GO Process	GO:0009888	Tissue development
MMP2	9606.ENSP00000219070	GO Process	GO:0009987	Cellular process
MMP2	9606.ENSP00000219070	GO Process	GO:0010033	Response to organic substance
MMP2	9606.ENSP00000219070	GO Process	GO:0010035	Response to inorganic substance
MMP2	9606.ENSP00000219070	GO Process	GO:0010171	Body morphogenesis
MMP2	9606.ENSP00000219070	GO Process	GO:0010243	Response to organonitrogen compound
MMP2	9606.ENSP00000219070	GO Process	GO:0010941	Regulation of cell death
MMP2	9606.ENSP00000219070	GO Process	GO:0010942	Positive regulation of cell death
MMP2	9606.ENSP00000219070	GO Process	GO:0014012	Peripheral nervous system axon regeneration
MMP2	9606.ENSP00000219070	GO Process	GO:0014070	Response to organic cyclic compound
MMP2	9606.ENSP00000219070	GO Process	GO:0014823	Response to activity
MMP2	9606.ENSP00000219070	GO Process	GO:0016043	Cellular component organization
MMP2	9606.ENSP00000219070	GO Process	GO:0016477	Cell migration
MMP2	9606.ENSP00000219070	GO Process	GO:0019229	Regulation of vasoconstriction
MMP2	9606.ENSP00000219070	GO Process	GO:0019538	Protein metabolic process
MMP2	9606.ENSP00000219070	GO Process	GO:0019953	Sexual reproduction
MMP2	9606.ENSP00000219070	GO Process	GO:0021700	Developmental maturation
MMP2	9606.ENSP00000219070	GO Process	GO:0022008	Neurogenesis
MMP2	9606.ENSP00000219070	GO Process	GO:0022411	Cellular component disassembly
MMP2	9606.ENSP00000219070	GO Process	GO:0022414	Reproductive process
MMP2	9606.ENSP00000219070	GO Process	GO:0022602	Ovulation cycle process
MMP2	9606.ENSP00000219070	GO Process	GO:0022612	Gland morphogenesis
MMP2	9606.ENSP00000219070	GO Process	GO:0022617	Extracellular matrix disassembly
MMP2	9606.ENSP00000219070	GO Process	GO:0023052	Signaling
MMP2	9606.ENSP00000219070	GO Process	GO:0030030	Cell projection organization
MMP2	9606.ENSP00000219070	GO Process	GO:0030154	Cell differentiation
MMP2	9606.ENSP00000219070	GO Process	GO:0030155	Regulation of cell adhesion
MMP2	9606.ENSP00000219070	GO Process	GO:0030163	Protein catabolic process
MMP2	9606.ENSP00000219070	GO Process	GO:0030182	Neuron differentiation
MMP2	9606.ENSP00000219070	GO Process	GO:0030198	Extracellular matrix organization
MMP2	9606.ENSP00000219070	GO Process	GO:0030334	Regulation of cell migration
MMP2	9606.ENSP00000219070	GO Process	GO:0030335	Positive regulation of cell migration
MMP2	9606.ENSP00000219070	GO Process	GO:0030574	Collagen catabolic process
MMP2	9606.ENSP00000219070	GO Process	GO:0030728	Ovulation
MMP2	9606.ENSP00000219070	GO Process	GO:0030850	Prostate gland development
MMP2	9606.ENSP00000219070	GO Process	GO:0031099	Regeneration
MMP2	9606.ENSP00000219070	GO Process	GO:0031102	Neuron projection regeneration
MMP2	9606.ENSP00000219070	GO Process	GO:0031103	Axon regeneration
MMP2	9606.ENSP00000219070	GO Process	GO:0031175	Neuron projection development
MMP2	9606.ENSP00000219070	GO Process	GO:0032355	Response to estradiol
MMP2	9606.ENSP00000219070	GO Process	GO:0032501	Multicellular organismal process
MMP2	9606.ENSP00000219070	GO Process	GO:0032502	Developmental process
MMP2	9606.ENSP00000219070	GO Process	GO:0032504	Multicellular organism reproduction
MMP2	9606.ENSP00000219070	GO Process	GO:0032526	Response to retinoic acid
MMP2	9606.ENSP00000219070	GO Process	GO:0032963	Collagen metabolic process
MMP2	9606.ENSP00000219070	GO Process	GO:0033554	Cellular response to stress
MMP2	9606.ENSP00000219070	GO Process	GO:0033993	Response to lipid
MMP2	9606.ENSP00000219070	GO Process	GO:0034097	Response to cytokine
MMP2	9606.ENSP00000219070	GO Process	GO:0034405	Response to fluid shear stress
MMP2	9606.ENSP00000219070	GO Process	GO:0034599	Cellular response to oxidative stress
MMP2	9606.ENSP00000219070	GO Process	GO:0034614	Cellular response to reactive oxygen species
MMP2	9606.ENSP00000219070	GO Process	GO:0034644	Cellular response to UV
MMP2	9606.ENSP00000219070	GO Process	GO:0035094	Response to nicotine
MMP2	9606.ENSP00000219070	GO Process	GO:0035150	Regulation of tube size
MMP2	9606.ENSP00000219070	GO Process	GO:0035239	Tube morphogenesis
MMP2	9606.ENSP00000219070	GO Process	GO:0035295	Tube development
MMP2	9606.ENSP00000219070	GO Process	GO:0035296	Regulation of tube diameter
MMP2	9606.ENSP00000219070	GO Process	GO:0035987	Endodermal cell differentiation
MMP2	9606.ENSP00000219070	GO Process	GO:0036072	Direct ossification
MMP2	9606.ENSP00000219070	GO Process	GO:0036293	Response to decreased oxygen levels
MMP2	9606.ENSP00000219070	GO Process	GO:0036296	Response to increased oxygen levels
MMP2	9606.ENSP00000219070	GO Process	GO:0040012	Regulation of locomotion
MMP2	9606.ENSP00000219070	GO Process	GO:0040017	Positive regulation of locomotion
MMP2	9606.ENSP00000219070	GO Process	GO:0042127	Regulation of cell population proliferation
MMP2	9606.ENSP00000219070	GO Process	GO:0042221	Response to chemical
MMP2	9606.ENSP00000219070	GO Process	GO:0042542	Response to hydrogen peroxide
MMP2	9606.ENSP00000219070	GO Process	GO:0042698	Ovulation cycle
MMP2	9606.ENSP00000219070	GO Process	GO:0042981	Regulation of apoptotic process
MMP2	9606.ENSP00000219070	GO Process	GO:0043062	Extracellular structure organization
MMP2	9606.ENSP00000219070	GO Process	GO:0043065	Positive regulation of apoptotic process
MMP2	9606.ENSP00000219070	GO Process	GO:0043067	Regulation of programmed cell death
MMP2	9606.ENSP00000219070	GO Process	GO:0043068	Positive regulation of programmed cell death
MMP2	9606.ENSP00000219070	GO Process	GO:0043170	Macromolecule metabolic process
MMP2	9606.ENSP00000219070	GO Process	GO:0043200	Response to amino acid
MMP2	9606.ENSP00000219070	GO Process	GO:0043627	Response to estrogen
MMP2	9606.ENSP00000219070	GO Process	GO:0044057	Regulation of system process
MMP2	9606.ENSP00000219070	GO Process	GO:0044238	Primary metabolic process
MMP2	9606.ENSP00000219070	GO Process	GO:0044703	Multi-organism reproductive process
MMP2	9606.ENSP00000219070	GO Process	GO:0044706	Multi-multicellular organism process
MMP2	9606.ENSP00000219070	GO Process	GO:0045137	Development of primary sexual characteristics
MMP2	9606.ENSP00000219070	GO Process	GO:0045229	External encapsulating structure organization
MMP2	9606.ENSP00000219070	GO Process	GO:0045906	Negative regulation of vasoconstriction
MMP2	9606.ENSP00000219070	GO Process	GO:0046545	Development of primary female sexual characteristics
MMP2	9606.ENSP00000219070	GO Process	GO:0046660	Female sex differentiation
MMP2	9606.ENSP00000219070	GO Process	GO:0048013	Ephrin receptor signaling pathway
MMP2	9606.ENSP00000219070	GO Process	GO:0048468	Cell development
MMP2	9606.ENSP00000219070	GO Process	GO:0048511	Rhythmic process
MMP2	9606.ENSP00000219070	GO Process	GO:0048513	Animal organ development
MMP2	9606.ENSP00000219070	GO Process	GO:0048514	Blood vessel morphogenesis
MMP2	9606.ENSP00000219070	GO Process	GO:0048518	Positive regulation of biological process
MMP2	9606.ENSP00000219070	GO Process	GO:0048519	Negative regulation of biological process
MMP2	9606.ENSP00000219070	GO Process	GO:0048522	Positive regulation of cellular process
MMP2	9606.ENSP00000219070	GO Process	GO:0048523	Negative regulation of cellular process
MMP2	9606.ENSP00000219070	GO Process	GO:0048598	Embryonic morphogenesis
MMP2	9606.ENSP00000219070	GO Process	GO:0048608	Reproductive structure development
MMP2	9606.ENSP00000219070	GO Process	GO:0048609	Multicellular organismal reproductive process
MMP2	9606.ENSP00000219070	GO Process	GO:0048646	Anatomical structure formation involved in morphogenesis
MMP2	9606.ENSP00000219070	GO Process	GO:0048660	Regulation of smooth muscle cell proliferation
MMP2	9606.ENSP00000219070	GO Process	GO:0048661	Positive regulation of smooth muscle cell proliferation
MMP2	9606.ENSP00000219070	GO Process	GO:0048666	Neuron development
MMP2	9606.ENSP00000219070	GO Process	GO:0048678	Response to axon injury
MMP2	9606.ENSP00000219070	GO Process	GO:0048699	Generation of neurons
MMP2	9606.ENSP00000219070	GO Process	GO:0048705	Skeletal system morphogenesis
MMP2	9606.ENSP00000219070	GO Process	GO:0048729	Tissue morphogenesis
MMP2	9606.ENSP00000219070	GO Process	GO:0048731	System development
MMP2	9606.ENSP00000219070	GO Process	GO:0048732	Gland development
MMP2	9606.ENSP00000219070	GO Process	GO:0048771	Tissue remodeling
MMP2	9606.ENSP00000219070	GO Process	GO:0048856	Anatomical structure development
MMP2	9606.ENSP00000219070	GO Process	GO:0048869	Cellular developmental process
MMP2	9606.ENSP00000219070	GO Process	GO:0048870	Cell motility
MMP2	9606.ENSP00000219070	GO Process	GO:0050789	Regulation of biological process
MMP2	9606.ENSP00000219070	GO Process	GO:0050794	Regulation of cellular process
MMP2	9606.ENSP00000219070	GO Process	GO:0050896	Response to stimulus
MMP2	9606.ENSP00000219070	GO Process	GO:0051239	Regulation of multicellular organismal process
MMP2	9606.ENSP00000219070	GO Process	GO:0051241	Negative regulation of multicellular organismal process
MMP2	9606.ENSP00000219070	GO Process	GO:0051602	Response to electrical stimulus
MMP2	9606.ENSP00000219070	GO Process	GO:0051716	Cellular response to stimulus
MMP2	9606.ENSP00000219070	GO Process	GO:0055093	Response to hyperoxia
MMP2	9606.ENSP00000219070	GO Process	GO:0060322	Head development
MMP2	9606.ENSP00000219070	GO Process	GO:0060323	Head morphogenesis
MMP2	9606.ENSP00000219070	GO Process	GO:0060324	Face development
MMP2	9606.ENSP00000219070	GO Process	GO:0060325	Face morphogenesis
MMP2	9606.ENSP00000219070	GO Process	GO:0060343	Trabecula formation
MMP2	9606.ENSP00000219070	GO Process	GO:0060346	Bone trabecula formation
MMP2	9606.ENSP00000219070	GO Process	GO:0060429	Epithelium development
MMP2	9606.ENSP00000219070	GO Process	GO:0060512	Prostate gland morphogenesis
MMP2	9606.ENSP00000219070	GO Process	GO:0060740	Prostate gland epithelium morphogenesis
MMP2	9606.ENSP00000219070	GO Process	GO:0061383	Trabecula morphogenesis
MMP2	9606.ENSP00000219070	GO Process	GO:0061430	Bone trabecula morphogenesis
MMP2	9606.ENSP00000219070	GO Process	GO:0061458	Reproductive system development
MMP2	9606.ENSP00000219070	GO Process	GO:0061564	Axon development
MMP2	9606.ENSP00000219070	GO Process	GO:0062197	Cellular response to chemical stress
MMP2	9606.ENSP00000219070	GO Process	GO:0065007	Biological regulation
MMP2	9606.ENSP00000219070	GO Process	GO:0065008	Regulation of biological quality
MMP2	9606.ENSP00000219070	GO Process	GO:0070141	Response to UV-A
MMP2	9606.ENSP00000219070	GO Process	GO:0070482	Response to oxygen levels
MMP2	9606.ENSP00000219070	GO Process	GO:0070555	Response to interleukin-1
MMP2	9606.ENSP00000219070	GO Process	GO:0070887	Cellular response to chemical stimulus
MMP2	9606.ENSP00000219070	GO Process	GO:0071214	Cellular response to abiotic stimulus
MMP2	9606.ENSP00000219070	GO Process	GO:0071229	Cellular response to acid chemical
MMP2	9606.ENSP00000219070	GO Process	GO:0071230	Cellular response to amino acid stimulus
MMP2	9606.ENSP00000219070	GO Process	GO:0071310	Cellular response to organic substance
MMP2	9606.ENSP00000219070	GO Process	GO:0071345	Cellular response to cytokine stimulus
MMP2	9606.ENSP00000219070	GO Process	GO:0071347	Cellular response to interleukin-1
MMP2	9606.ENSP00000219070	GO Process	GO:0071392	Cellular response to estradiol stimulus
MMP2	9606.ENSP00000219070	GO Process	GO:0071396	Cellular response to lipid
MMP2	9606.ENSP00000219070	GO Process	GO:0071407	Cellular response to organic cyclic compound
MMP2	9606.ENSP00000219070	GO Process	GO:0071417	Cellular response to organonitrogen compound
MMP2	9606.ENSP00000219070	GO Process	GO:0071478	Cellular response to radiation
MMP2	9606.ENSP00000219070	GO Process	GO:0071482	Cellular response to light stimulus
MMP2	9606.ENSP00000219070	GO Process	GO:0071492	Cellular response to UV-A
MMP2	9606.ENSP00000219070	GO Process	GO:0071495	Cellular response to endogenous stimulus
MMP2	9606.ENSP00000219070	GO Process	GO:0071498	Cellular response to fluid shear stress
MMP2	9606.ENSP00000219070	GO Process	GO:0071695	Anatomical structure maturation
MMP2	9606.ENSP00000219070	GO Process	GO:0071704	Organic substance metabolic process
MMP2	9606.ENSP00000219070	GO Process	GO:0071840	Cellular component organization or biogenesis
MMP2	9606.ENSP00000219070	GO Process	GO:0072359	Circulatory system development
MMP2	9606.ENSP00000219070	GO Process	GO:0090066	Regulation of anatomical structure size
MMP2	9606.ENSP00000219070	GO Process	GO:0097746	Blood vessel diameter maintenance
MMP2	9606.ENSP00000219070	GO Process	GO:0104004	Cellular response to environmental stimulus
MMP2	9606.ENSP00000219070	GO Process	GO:0120036	Plasma membrane bounded cell projection organization
MMP2	9606.ENSP00000219070	GO Process	GO:1901564	Organonitrogen compound metabolic process
MMP2	9606.ENSP00000219070	GO Process	GO:1901565	Organonitrogen compound catabolic process
MMP2	9606.ENSP00000219070	GO Process	GO:1901575	Organic substance catabolic process
MMP2	9606.ENSP00000219070	GO Process	GO:1901652	Response to peptide
MMP2	9606.ENSP00000219070	GO Process	GO:1901698	Response to nitrogen compound
MMP2	9606.ENSP00000219070	GO Process	GO:1901699	Cellular response to nitrogen compound
MMP2	9606.ENSP00000219070	GO Process	GO:1901700	Response to oxygen-containing compound
MMP2	9606.ENSP00000219070	GO Process	GO:1901701	Cellular response to oxygen-containing compound
MMP2	9606.ENSP00000219070	GO Process	GO:1903522	Regulation of blood circulation
MMP2	9606.ENSP00000219070	GO Process	GO:1904645	Response to amyloid-beta
MMP2	9606.ENSP00000219070	GO Process	GO:1904705	Regulation of vascular associated smooth muscle cell proliferation
MMP2	9606.ENSP00000219070	GO Process	GO:1904707	Positive regulation of vascular associated smooth muscle cell proliferation
MMP2	9606.ENSP00000219070	GO Process	GO:2000145	Regulation of cell motility
MMP2	9606.ENSP00000219070	GO Process	GO:2000147	Positive regulation of cell motility
MMP2	9606.ENSP00000219070	GO Function	GO:0001968	Fibronectin binding
MMP2	9606.ENSP00000219070	GO Function	GO:0003824	Catalytic activity
MMP2	9606.ENSP00000219070	GO Function	GO:0004175	Endopeptidase activity
MMP2	9606.ENSP00000219070	GO Function	GO:0004222	Metalloendopeptidase activity
MMP2	9606.ENSP00000219070	GO Function	GO:0004252	Serine-type endopeptidase activity
MMP2	9606.ENSP00000219070	GO Function	GO:0005488	Binding
MMP2	9606.ENSP00000219070	GO Function	GO:0005515	Protein binding
MMP2	9606.ENSP00000219070	GO Function	GO:0008233	Peptidase activity
MMP2	9606.ENSP00000219070	GO Function	GO:0008236	Serine-type peptidase activity
MMP2	9606.ENSP00000219070	GO Function	GO:0008237	Metallopeptidase activity
MMP2	9606.ENSP00000219070	GO Function	GO:0008270	Zinc ion binding
MMP2	9606.ENSP00000219070	GO Function	GO:0016787	Hydrolase activity
MMP2	9606.ENSP00000219070	GO Function	GO:0017171	Serine hydrolase activity
MMP2	9606.ENSP00000219070	GO Function	GO:0043167	Ion binding
MMP2	9606.ENSP00000219070	GO Function	GO:0043169	Cation binding
MMP2	9606.ENSP00000219070	GO Function	GO:0046872	Metal ion binding
MMP2	9606.ENSP00000219070	GO Function	GO:0046914	Transition metal ion binding
MMP2	9606.ENSP00000219070	GO Function	GO:0140096	Catalytic activity, acting on a protein
MMP2	9606.ENSP00000219070	GO Component	GO:0005576	Extracellular region
MMP2	9606.ENSP00000219070	GO Component	GO:0005615	Extracellular space
MMP2	9606.ENSP00000219070	GO Component	GO:0005622	Intracellular anatomical structure
MMP2	9606.ENSP00000219070	GO Component	GO:0005634	Nucleus
MMP2	9606.ENSP00000219070	GO Component	GO:0005737	Cytoplasm
MMP2	9606.ENSP00000219070	GO Component	GO:0005739	Mitochondrion
MMP2	9606.ENSP00000219070	GO Component	GO:0005886	Plasma membrane
MMP2	9606.ENSP00000219070	GO Component	GO:0016020	Membrane
MMP2	9606.ENSP00000219070	GO Component	GO:0030016	Myofibril
MMP2	9606.ENSP00000219070	GO Component	GO:0030017	Sarcomere
MMP2	9606.ENSP00000219070	GO Component	GO:0030312	External encapsulating structure
MMP2	9606.ENSP00000219070	GO Component	GO:0031012	Extracellular matrix
MMP2	9606.ENSP00000219070	GO Component	GO:0043226	Organelle
MMP2	9606.ENSP00000219070	GO Component	GO:0043227	Membrane-bounded organelle
MMP2	9606.ENSP00000219070	GO Component	GO:0043228	Non-membrane-bounded organelle
MMP2	9606.ENSP00000219070	GO Component	GO:0043229	Intracellular organelle
MMP2	9606.ENSP00000219070	GO Component	GO:0043231	Intracellular membrane-bounded organelle
MMP2	9606.ENSP00000219070	GO Component	GO:0043232	Intracellular non-membrane-bounded organelle
MMP2	9606.ENSP00000219070	GO Component	GO:0043292	Contractile fiber
MMP2	9606.ENSP00000219070	GO Component	GO:0062023	Collagen-containing extracellular matrix
MMP2	9606.ENSP00000219070	GO Component	GO:0071944	Cell periphery
MMP2	9606.ENSP00000219070	GO Component	GO:0099080	Supramolecular complex
MMP2	9606.ENSP00000219070	GO Component	GO:0099081	Supramolecular polymer
MMP2	9606.ENSP00000219070	GO Component	GO:0099512	Supramolecular fiber
MMP2	9606.ENSP00000219070	GO Component	GO:0110165	Cellular anatomical entity
MMP2	9606.ENSP00000219070	STRING clusters	CL:19457	Extracellular matrix organization
MMP2	9606.ENSP00000219070	STRING clusters	CL:19695	Elastic fibre formation, and Matrix metalloproteinases
MMP2	9606.ENSP00000219070	STRING clusters	CL:19764	Matrix metalloproteinases, and ADAMTS, cysteine-rich domain 2
MMP2	9606.ENSP00000219070	STRING clusters	CL:19767	Matrix metalloproteinases, and CD44 antigen-like
MMP2	9606.ENSP00000219070	STRING clusters	CL:19769	Peptidase M10A, cysteine switch, zinc binding site, and Tissue inhibitor of metalloproteinase family.
MMP2	9606.ENSP00000219070	KEGG	hsa01522	Endocrine resistance
MMP2	9606.ENSP00000219070	KEGG	hsa04670	Leukocyte transendothelial migration
MMP2	9606.ENSP00000219070	KEGG	hsa04912	GnRH signaling pathway
MMP2	9606.ENSP00000219070	KEGG	hsa04915	Estrogen signaling pathway
MMP2	9606.ENSP00000219070	KEGG	hsa04926	Relaxin signaling pathway
MMP2	9606.ENSP00000219070	KEGG	hsa04933	AGE-RAGE signaling pathway in diabetic complications
MMP2	9606.ENSP00000219070	KEGG	hsa05200	Pathways in cancer
MMP2	9606.ENSP00000219070	KEGG	hsa05205	Proteoglycans in cancer
MMP2	9606.ENSP00000219070	KEGG	hsa05219	Bladder cancer
MMP2	9606.ENSP00000219070	KEGG	hsa05418	Fluid shear stress and atherosclerosis
MMP2	9606.ENSP00000219070	Reactome	HSA-1266738	Developmental Biology
MMP2	9606.ENSP00000219070	Reactome	HSA-1280215	Cytokine Signaling in Immune system
MMP2	9606.ENSP00000219070	Reactome	HSA-1442490	Collagen degradation
MMP2	9606.ENSP00000219070	Reactome	HSA-1474228	Degradation of the extracellular matrix
MMP2	9606.ENSP00000219070	Reactome	HSA-1474244	Extracellular matrix organization
MMP2	9606.ENSP00000219070	Reactome	HSA-1592389	Activation of Matrix Metalloproteinases
MMP2	9606.ENSP00000219070	Reactome	HSA-162582	Signal Transduction
MMP2	9606.ENSP00000219070	Reactome	HSA-168256	Immune System
MMP2	9606.ENSP00000219070	Reactome	HSA-2682334	EPH-Ephrin signaling
MMP2	9606.ENSP00000219070	Reactome	HSA-381426	Regulation of Insulin-like Growth Factor (IGF) transport and uptake by Insulin-like Growth Factor Binding Proteins (IGFBPs)
MMP2	9606.ENSP00000219070	Reactome	HSA-392499	Metabolism of proteins
MMP2	9606.ENSP00000219070	Reactome	HSA-3928665	EPH-ephrin mediated repulsion of cells
MMP2	9606.ENSP00000219070	Reactome	HSA-422475	Axon guidance
MMP2	9606.ENSP00000219070	Reactome	HSA-449147	Signaling by Interleukins
MMP2	9606.ENSP00000219070	Reactome	HSA-6785807	Interleukin-4 and Interleukin-13 signaling
MMP2	9606.ENSP00000219070	Reactome	HSA-8939211	ESR-mediated signaling
MMP2	9606.ENSP00000219070	Reactome	HSA-9006931	Signaling by Nuclear Receptors
MMP2	9606.ENSP00000219070	Reactome	HSA-9009391	Extra-nuclear estrogen signaling
MMP2	9606.ENSP00000219070	Reactome	HSA-9675108	Nervous system development
MMP2	9606.ENSP00000219070	WikiPathways	WP129	Matrix metalloproteinases
MMP2	9606.ENSP00000219070	WikiPathways	WP2324	AGE/RAGE pathway
MMP2	9606.ENSP00000219070	WikiPathways	WP2828	Bladder cancer
MMP2	9606.ENSP00000219070	WikiPathways	WP3303	RAC1/PAK1/p38/MMP2 pathway
MMP2	9606.ENSP00000219070	WikiPathways	WP3611	Photodynamic therapy-induced AP-1 survival signaling
MMP2	9606.ENSP00000219070	WikiPathways	WP3617	Photodynamic therapy-induced NF-kB survival signaling
MMP2	9606.ENSP00000219070	WikiPathways	WP3624	Lung fibrosis
MMP2	9606.ENSP00000219070	WikiPathways	WP3888	VEGFA-VEGFR2 signaling
MMP2	9606.ENSP00000219070	WikiPathways	WP4239	Epithelial to mesenchymal transition in colorectal cancer
MMP2	9606.ENSP00000219070	WikiPathways	WP4564	Neural crest cell migration during development
MMP2	9606.ENSP00000219070	WikiPathways	WP4565	Neural crest cell migration in cancer
MMP2	9606.ENSP00000219070	WikiPathways	WP4673	Male infertility
MMP2	9606.ENSP00000219070	WikiPathways	WP4754	IL-18 signaling pathway
MMP2	9606.ENSP00000219070	WikiPathways	WP5055	Burn wound healing
MMP2	9606.ENSP00000219070	WikiPathways	WP5087	Malignant pleural mesothelioma
MMP2	9606.ENSP00000219070	WikiPathways	WP5097	CCL18 signaling pathway
MMP2	9606.ENSP00000219070	WikiPathways	WP5144	NRP1-triggered signaling pathways in pancreatic cancer
MMP2	9606.ENSP00000219070	WikiPathways	WP5283	Chronic hyperglycemia impairment of neuron function
MMP2	9606.ENSP00000219070	WikiPathways	WP5316	Primary ovarian insufficiency
MMP2	9606.ENSP00000219070	DISEASES	DOID:0080001	Bone disease
MMP2	9606.ENSP00000219070	DISEASES	DOID:0080007	Bone deterioration disease
MMP2	9606.ENSP00000219070	DISEASES	DOID:0080010	Bone structure disease
MMP2	9606.ENSP00000219070	DISEASES	DOID:17	Musculoskeletal system disease
MMP2	9606.ENSP00000219070	DISEASES	DOID:4	Disease
MMP2	9606.ENSP00000219070	DISEASES	DOID:65	Connective tissue disease
MMP2	9606.ENSP00000219070	DISEASES	DOID:7	Disease of anatomical entity
MMP2	9606.ENSP00000219070	DISEASES	DOID:90	Degenerative disc disease
MMP2	9606.ENSP00000219070	TISSUES	BTO:0000000	Tissues, cell types and enzyme sources
MMP2	9606.ENSP00000219070	TISSUES	BTO:0000042	Animal
MMP2	9606.ENSP00000219070	TISSUES	BTO:0000080	Male reproductive gland
MMP2	9606.ENSP00000219070	TISSUES	BTO:0000081	Reproductive system
MMP2	9606.ENSP00000219070	TISSUES	BTO:0000082	Male reproductive system
MMP2	9606.ENSP00000219070	TISSUES	BTO:0000083	Female reproductive system
MMP2	9606.ENSP00000219070	TISSUES	BTO:0000140	Bone
MMP2	9606.ENSP00000219070	TISSUES	BTO:0000142	Brain
MMP2	9606.ENSP00000219070	TISSUES	BTO:0000203	Respiratory system
MMP2	9606.ENSP00000219070	TISSUES	BTO:0000223	Teratocarcinoma cell
MMP2	9606.ENSP00000219070	TISSUES	BTO:0000227	Central nervous system
MMP2	9606.ENSP00000219070	TISSUES	BTO:0000254	Female reproductive gland
MMP2	9606.ENSP00000219070	TISSUES	BTO:0000279	Testicular cancer cell
MMP2	9606.ENSP00000219070	TISSUES	BTO:0000282	Head
MMP2	9606.ENSP00000219070	TISSUES	BTO:0000400	Sarcoma cell line
MMP2	9606.ENSP00000219070	TISSUES	BTO:0000421	Connective tissue
MMP2	9606.ENSP00000219070	TISSUES	BTO:0000453	Fibroblast cell line
MMP2	9606.ENSP00000219070	TISSUES	BTO:0000460	Fibrosarcoma cell line
MMP2	9606.ENSP00000219070	TISSUES	BTO:0000522	Gland
MMP2	9606.ENSP00000219070	TISSUES	BTO:0000534	Gonad
MMP2	9606.ENSP00000219070	TISSUES	BTO:0000763	Lung
MMP2	9606.ENSP00000219070	TISSUES	BTO:0000849	Melanoma cell line
MMP2	9606.ENSP00000219070	TISSUES	BTO:0001282	HT-1080 cell
MMP2	9606.ENSP00000219070	TISSUES	BTO:0001363	Testis
MMP2	9606.ENSP00000219070	TISSUES	BTO:0001484	Nervous system
MMP2	9606.ENSP00000219070	TISSUES	BTO:0001486	Skeletal system
MMP2	9606.ENSP00000219070	TISSUES	BTO:0001488	Endocrine gland
MMP2	9606.ENSP00000219070	TISSUES	BTO:0001489	Whole body
MMP2	9606.ENSP00000219070	TISSUES	BTO:0003091	Urogenital system
MMP2	9606.ENSP00000219070	TISSUES	BTO:0003096	Internal male genital organ
MMP2	9606.ENSP00000219070	TISSUES	BTO:0004125	HTR-8/SVneo cell
MMP2	9606.ENSP00000219070	COMPARTMENTS	GOCC:0005576	Extracellular region
MMP2	9606.ENSP00000219070	COMPARTMENTS	GOCC:0005615	Extracellular space
MMP2	9606.ENSP00000219070	COMPARTMENTS	GOCC:0005622	Intracellular
MMP2	9606.ENSP00000219070	COMPARTMENTS	GOCC:0005634	Nucleus
MMP2	9606.ENSP00000219070	COMPARTMENTS	GOCC:0005737	Cytoplasm
MMP2	9606.ENSP00000219070	COMPARTMENTS	GOCC:0005739	Mitochondrion
MMP2	9606.ENSP00000219070	COMPARTMENTS	GOCC:0016020	Membrane
MMP2	9606.ENSP00000219070	COMPARTMENTS	GOCC:0030312	External encapsulating structure
MMP2	9606.ENSP00000219070	COMPARTMENTS	GOCC:0031012	Extracellular matrix
MMP2	9606.ENSP00000219070	COMPARTMENTS	GOCC:0043226	Organelle
MMP2	9606.ENSP00000219070	COMPARTMENTS	GOCC:0043227	Membrane-bounded organelle
MMP2	9606.ENSP00000219070	COMPARTMENTS	GOCC:0043229	Intracellular organelle
MMP2	9606.ENSP00000219070	COMPARTMENTS	GOCC:0043231	Intracellular membrane-bounded organelle
MMP2	9606.ENSP00000219070	COMPARTMENTS	GOCC:0062023	Collagen-containing extracellular matrix
MMP2	9606.ENSP00000219070	COMPARTMENTS	GOCC:0071944	Cell periphery
MMP2	9606.ENSP00000219070	COMPARTMENTS	GOCC:0110165	Cellular anatomical entity
MMP2	9606.ENSP00000219070	Monarch	EFO:0000319	Cardiovascular disease
MMP2	9606.ENSP00000219070	Monarch	EFO:0000408	Disease
MMP2	9606.ENSP00000219070	Monarch	EFO:0003777	Heart disease
MMP2	9606.ENSP00000219070	Monarch	EFO:0003923	Bone density
MMP2	9606.ENSP00000219070	Monarch	EFO:0004512	Bone measurement
MMP2	9606.ENSP00000219070	Monarch	EFO:0004516	Bone fracture related measurement
MMP2	9606.ENSP00000219070	Monarch	EFO:0009270	Heel bone mineral density
MMP2	9606.ENSP00000219070	Monarch	EFO:0009551	Heart valve disease
MMP2	9606.ENSP00000219070	Monarch	EFO:0009557	Mitral valve disease
MMP2	9606.ENSP00000219070	Monarch	HP:0000002	Abnormality of body height
MMP2	9606.ENSP00000219070	Monarch	HP:0000008	Abnormal morphology of female internal genitalia
MMP2	9606.ENSP00000219070	Monarch	HP:0000078	Abnormality of the genital system
MMP2	9606.ENSP00000219070	Monarch	HP:0000118	Phenotypic abnormality
MMP2	9606.ENSP00000219070	Monarch	HP:0000119	Abnormality of the genitourinary system
MMP2	9606.ENSP00000219070	Monarch	HP:0000137	Abnormality of the ovary
MMP2	9606.ENSP00000219070	Monarch	HP:0000138	Ovarian cyst
MMP2	9606.ENSP00000219070	Monarch	HP:0000147	Polycystic ovaries
MMP2	9606.ENSP00000219070	Monarch	HP:0000152	Abnormality of head or neck
MMP2	9606.ENSP00000219070	Monarch	HP:0000153	Abnormality of the mouth
MMP2	9606.ENSP00000219070	Monarch	HP:0000163	Abnormal oral cavity morphology
MMP2	9606.ENSP00000219070	Monarch	HP:0000164	Abnormality of the dentition
MMP2	9606.ENSP00000219070	Monarch	HP:0000168	Abnormality of the gingiva
MMP2	9606.ENSP00000219070	Monarch	HP:0000212	Gingival overgrowth
MMP2	9606.ENSP00000219070	Monarch	HP:0000234	Abnormality of the head
MMP2	9606.ENSP00000219070	Monarch	HP:0000235	Abnormality of the fontanelles or cranial sutures
MMP2	9606.ENSP00000219070	Monarch	HP:0000236	Abnormality of the anterior fontanelle
MMP2	9606.ENSP00000219070	Monarch	HP:0000248	Brachycephaly
MMP2	9606.ENSP00000219070	Monarch	HP:0000270	Delayed cranial suture closure
MMP2	9606.ENSP00000219070	Monarch	HP:0000271	Abnormality of the face
MMP2	9606.ENSP00000219070	Monarch	HP:0000277	Abnormal mandible morphology
MMP2	9606.ENSP00000219070	Monarch	HP:0000280	Coarse facial features
MMP2	9606.ENSP00000219070	Monarch	HP:0000290	Abnormality of the forehead
MMP2	9606.ENSP00000219070	Monarch	HP:0000315	Abnormality of the orbital region
MMP2	9606.ENSP00000219070	Monarch	HP:0000316	Hypertelorism
MMP2	9606.ENSP00000219070	Monarch	HP:0000326	Abnormality of the maxilla
MMP2	9606.ENSP00000219070	Monarch	HP:0000327	Hypoplasia of the maxilla
MMP2	9606.ENSP00000219070	Monarch	HP:0000347	Micrognathia
MMP2	9606.ENSP00000219070	Monarch	HP:0000366	Abnormality of the nose
MMP2	9606.ENSP00000219070	Monarch	HP:0000414	Bulbous nose
MMP2	9606.ENSP00000219070	Monarch	HP:0000422	Abnormal nasal bridge morphology
MMP2	9606.ENSP00000219070	Monarch	HP:0000436	Abnormal nasal tip morphology
MMP2	9606.ENSP00000219070	Monarch	HP:0000446	Narrow nasal bridge
MMP2	9606.ENSP00000219070	Monarch	HP:0000478	Abnormality of the eye
MMP2	9606.ENSP00000219070	Monarch	HP:0000481	Abnormal cornea morphology
MMP2	9606.ENSP00000219070	Monarch	HP:0000520	Proptosis
MMP2	9606.ENSP00000219070	Monarch	HP:0000525	Abnormality iris morphology
MMP2	9606.ENSP00000219070	Monarch	HP:0000539	Abnormality of refraction
MMP2	9606.ENSP00000219070	Monarch	HP:0000553	Abnormal uvea morphology
MMP2	9606.ENSP00000219070	Monarch	HP:0000587	Abnormality of the optic nerve
MMP2	9606.ENSP00000219070	Monarch	HP:0000589	Coloboma
MMP2	9606.ENSP00000219070	Monarch	HP:0000612	Iris coloboma
MMP2	9606.ENSP00000219070	Monarch	HP:0000684	Delayed eruption of teeth
MMP2	9606.ENSP00000219070	Monarch	HP:0000707	Abnormality of the nervous system
MMP2	9606.ENSP00000219070	Monarch	HP:0000765	Abnormal thorax morphology
MMP2	9606.ENSP00000219070	Monarch	HP:0000812	Abnormal internal genitalia
MMP2	9606.ENSP00000219070	Monarch	HP:0000818	Abnormality of the endocrine system
MMP2	9606.ENSP00000219070	Monarch	HP:0000819	Diabetes mellitus
MMP2	9606.ENSP00000219070	Monarch	HP:0000820	Abnormality of the thyroid gland
MMP2	9606.ENSP00000219070	Monarch	HP:0000822	Hypertension
MMP2	9606.ENSP00000219070	Monarch	HP:0000826	Precocious puberty
MMP2	9606.ENSP00000219070	Monarch	HP:0000853	Goiter
MMP2	9606.ENSP00000219070	Monarch	HP:0000889	Abnormal clavicle morphology
MMP2	9606.ENSP00000219070	Monarch	HP:0000916	Broad clavicles
MMP2	9606.ENSP00000219070	Monarch	HP:0000924	Abnormality of the skeletal system
MMP2	9606.ENSP00000219070	Monarch	HP:0000925	Abnormality of the vertebral column
MMP2	9606.ENSP00000219070	Monarch	HP:0000929	Abnormal skull morphology
MMP2	9606.ENSP00000219070	Monarch	HP:0000938	Osteopenia
MMP2	9606.ENSP00000219070	Monarch	HP:0000939	Osteoporosis
MMP2	9606.ENSP00000219070	Monarch	HP:0000944	Abnormal metaphysis morphology
MMP2	9606.ENSP00000219070	Monarch	HP:0000951	Abnormality of the skin
MMP2	9606.ENSP00000219070	Monarch	HP:0000953	Hyperpigmentation of the skin
MMP2	9606.ENSP00000219070	Monarch	HP:0001000	Abnormality of skin pigmentation
MMP2	9606.ENSP00000219070	Monarch	HP:0001007	Hirsutism
MMP2	9606.ENSP00000219070	Monarch	HP:0001034	Hypermelanotic macule
MMP2	9606.ENSP00000219070	Monarch	HP:0001059	Pterygium
MMP2	9606.ENSP00000219070	Monarch	HP:0001072	Thickened skin
MMP2	9606.ENSP00000219070	Monarch	HP:0001085	Papilledema
MMP2	9606.ENSP00000219070	Monarch	HP:0001098	Abnormal fundus morphology
MMP2	9606.ENSP00000219070	Monarch	HP:0001155	Abnormality of the hand
MMP2	9606.ENSP00000219070	Monarch	HP:0001167	Abnormality of finger
MMP2	9606.ENSP00000219070	Monarch	HP:0001171	Split hand
MMP2	9606.ENSP00000219070	Monarch	HP:0001191	Abnormal carpal morphology
MMP2	9606.ENSP00000219070	Monarch	HP:0001220	Interphalangeal joint contracture of finger
MMP2	9606.ENSP00000219070	Monarch	HP:0001230	Broad metacarpals
MMP2	9606.ENSP00000219070	Monarch	HP:0001239	Wrist flexion contracture
MMP2	9606.ENSP00000219070	Monarch	HP:0001249	Intellectual disability
MMP2	9606.ENSP00000219070	Monarch	HP:0001288	Gait disturbance
MMP2	9606.ENSP00000219070	Monarch	HP:0001367	Abnormal joint morphology
MMP2	9606.ENSP00000219070	Monarch	HP:0001369	Arthritis
MMP2	9606.ENSP00000219070	Monarch	HP:0001371	Flexion contracture
MMP2	9606.ENSP00000219070	Monarch	HP:0001376	Limitation of joint mobility
MMP2	9606.ENSP00000219070	Monarch	HP:0001384	Abnormal hip joint morphology
MMP2	9606.ENSP00000219070	Monarch	HP:0001473	Metatarsal osteolysis
MMP2	9606.ENSP00000219070	Monarch	HP:0001476	Delayed closure of the anterior fontanelle
MMP2	9606.ENSP00000219070	Monarch	HP:0001482	Subcutaneous nodule
MMP2	9606.ENSP00000219070	Monarch	HP:0001495	Carpal osteolysis
MMP2	9606.ENSP00000219070	Monarch	HP:0001504	Metacarpal osteolysis
MMP2	9606.ENSP00000219070	Monarch	HP:0001507	Growth abnormality
MMP2	9606.ENSP00000219070	Monarch	HP:0001510	Growth delay
MMP2	9606.ENSP00000219070	Monarch	HP:0001539	Omphalocele
MMP2	9606.ENSP00000219070	Monarch	HP:0001574	Abnormality of the integument
MMP2	9606.ENSP00000219070	Monarch	HP:0001595	Abnormal hair morphology
MMP2	9606.ENSP00000219070	Monarch	HP:0001626	Abnormality of the cardiovascular system
MMP2	9606.ENSP00000219070	Monarch	HP:0001627	Abnormal heart morphology
MMP2	9606.ENSP00000219070	Monarch	HP:0001629	Ventricular septal defect
MMP2	9606.ENSP00000219070	Monarch	HP:0001631	Atrial septal defect
MMP2	9606.ENSP00000219070	Monarch	HP:0001633	Abnormal mitral valve morphology
MMP2	9606.ENSP00000219070	Monarch	HP:0001634	Mitral valve prolapse
MMP2	9606.ENSP00000219070	Monarch	HP:0001646	Abnormal aortic valve morphology
MMP2	9606.ENSP00000219070	Monarch	HP:0001647	Bicuspid aortic valve
MMP2	9606.ENSP00000219070	Monarch	HP:0001654	Abnormal heart valve morphology
MMP2	9606.ENSP00000219070	Monarch	HP:0001671	Abnormal cardiac septum morphology
MMP2	9606.ENSP00000219070	Monarch	HP:0001678	Atrioventricular block
MMP2	9606.ENSP00000219070	Monarch	HP:0001679	Abnormal aortic morphology
MMP2	9606.ENSP00000219070	Monarch	HP:0001680	Coarctation of aorta
MMP2	9606.ENSP00000219070	Monarch	HP:0001710	Conotruncal defect
MMP2	9606.ENSP00000219070	Monarch	HP:0001713	Abnormal cardiac ventricle morphology
MMP2	9606.ENSP00000219070	Monarch	HP:0001719	Double outlet right ventricle
MMP2	9606.ENSP00000219070	Monarch	HP:0001760	Abnormal foot morphology
MMP2	9606.ENSP00000219070	Monarch	HP:0001761	Pes cavus
MMP2	9606.ENSP00000219070	Monarch	HP:0001763	Pes planus
MMP2	9606.ENSP00000219070	Monarch	HP:0001780	Abnormality of toe
MMP2	9606.ENSP00000219070	Monarch	HP:0001783	Broad metatarsal
MMP2	9606.ENSP00000219070	Monarch	HP:0001832	Abnormal metatarsal morphology
MMP2	9606.ENSP00000219070	Monarch	HP:0001836	Camptodactyly of toe
MMP2	9606.ENSP00000219070	Monarch	HP:0001850	Abnormality of the tarsal bones
MMP2	9606.ENSP00000219070	Monarch	HP:0001939	Abnormality of metabolism/homeostasis
MMP2	9606.ENSP00000219070	Monarch	HP:0001952	Glucose intolerance
MMP2	9606.ENSP00000219070	Monarch	HP:0001999	Abnormal facial shape
MMP2	9606.ENSP00000219070	Monarch	HP:0002007	Frontal bossing
MMP2	9606.ENSP00000219070	Monarch	HP:0002597	Abnormality of the vasculature
MMP2	9606.ENSP00000219070	Monarch	HP:0002644	Abnormal pelvic girdle bone morphology
MMP2	9606.ENSP00000219070	Monarch	HP:0002650	Scoliosis
MMP2	9606.ENSP00000219070	Monarch	HP:0002659	Increased susceptibility to fractures
MMP2	9606.ENSP00000219070	Monarch	HP:0002683	Abnormal calvaria morphology
MMP2	9606.ENSP00000219070	Monarch	HP:0002715	Abnormality of the immune system
MMP2	9606.ENSP00000219070	Monarch	HP:0002751	Kyphoscoliosis
MMP2	9606.ENSP00000219070	Monarch	HP:0002797	Osteolysis
MMP2	9606.ENSP00000219070	Monarch	HP:0002808	Kyphosis
MMP2	9606.ENSP00000219070	Monarch	HP:0002813	Abnormality of limb bone morphology
MMP2	9606.ENSP00000219070	Monarch	HP:0002814	Abnormality of the lower limb
MMP2	9606.ENSP00000219070	Monarch	HP:0002817	Abnormality of the upper limb
MMP2	9606.ENSP00000219070	Monarch	HP:0002829	Arthralgia
MMP2	9606.ENSP00000219070	Monarch	HP:0002953	Vertebral compression fracture
MMP2	9606.ENSP00000219070	Monarch	HP:0002960	Autoimmunity
MMP2	9606.ENSP00000219070	Monarch	HP:0003011	Abnormality of the musculature
MMP2	9606.ENSP00000219070	Monarch	HP:0003016	Metaphyseal widening
MMP2	9606.ENSP00000219070	Monarch	HP:0003019	Abnormality of the wrist
MMP2	9606.ENSP00000219070	Monarch	HP:0003028	Abnormality of the ankles
MMP2	9606.ENSP00000219070	Monarch	HP:0003040	Arthropathy
MMP2	9606.ENSP00000219070	Monarch	HP:0003121	Limb joint contracture
MMP2	9606.ENSP00000219070	Monarch	HP:0003170	Abnormal acetabulum morphology
MMP2	9606.ENSP00000219070	Monarch	HP:0003179	Protrusio acetabuli
MMP2	9606.ENSP00000219070	Monarch	HP:0003272	Abnormal hip bone morphology
MMP2	9606.ENSP00000219070	Monarch	HP:0003273	Hip contracture
MMP2	9606.ENSP00000219070	Monarch	HP:0003308	Cervical subluxation
MMP2	9606.ENSP00000219070	Monarch	HP:0003312	Abnormal form of the vertebral bodies
MMP2	9606.ENSP00000219070	Monarch	HP:0003319	Abnormality of the cervical spine
MMP2	9606.ENSP00000219070	Monarch	HP:0003320	C1-C2 subluxation
MMP2	9606.ENSP00000219070	Monarch	HP:0003330	Abnormal bone structure
MMP2	9606.ENSP00000219070	Monarch	HP:0003468	Abnormal vertebral morphology
MMP2	9606.ENSP00000219070	Monarch	HP:0003493	Antinuclear antibody positivity
MMP2	9606.ENSP00000219070	Monarch	HP:0003549	Abnormality of connective tissue
MMP2	9606.ENSP00000219070	Monarch	HP:0004298	Abnormality of the abdominal wall
MMP2	9606.ENSP00000219070	Monarch	HP:0004299	Hernia of the abdominal wall
MMP2	9606.ENSP00000219070	Monarch	HP:0004322	Short stature
MMP2	9606.ENSP00000219070	Monarch	HP:0004328	Abnormal anterior eye segment morphology
MMP2	9606.ENSP00000219070	Monarch	HP:0004329	Abnormal posterior eye segment morphology
MMP2	9606.ENSP00000219070	Monarch	HP:0004348	Abnormality of bone mineral density
MMP2	9606.ENSP00000219070	Monarch	HP:0004349	Reduced bone mineral density
MMP2	9606.ENSP00000219070	Monarch	HP:0005105	Abnormal nasal morphology
MMP2	9606.ENSP00000219070	Monarch	HP:0005120	Abnormal cardiac atrium morphology
MMP2	9606.ENSP00000219070	Monarch	HP:0005150	Abnormal atrioventricular conduction
MMP2	9606.ENSP00000219070	Monarch	HP:0005262	Abnormality of the synovia
MMP2	9606.ENSP00000219070	Monarch	HP:0005441	Sclerotic cranial sutures
MMP2	9606.ENSP00000219070	Monarch	HP:0005750	Lower-limb joint contracture
MMP2	9606.ENSP00000219070	Monarch	HP:0005830	Flexion contracture of toe
MMP2	9606.ENSP00000219070	Monarch	HP:0005916	Abnormal metacarpal morphology
MMP2	9606.ENSP00000219070	Monarch	HP:0005918	Abnormal finger phalanx morphology
MMP2	9606.ENSP00000219070	Monarch	HP:0005922	Abnormal hand morphology
MMP2	9606.ENSP00000219070	Monarch	HP:0005994	Nodular goiter
MMP2	9606.ENSP00000219070	Monarch	HP:0006012	Widened metacarpal shaft
MMP2	9606.ENSP00000219070	Monarch	HP:0006086	Thin metacarpal cortices
MMP2	9606.ENSP00000219070	Monarch	HP:0006234	Osteolysis involving tarsal bones
MMP2	9606.ENSP00000219070	Monarch	HP:0006252	Interphalangeal joint erosions
MMP2	9606.ENSP00000219070	Monarch	HP:0006261	Abnormal phalangeal joint morphology of the hand
MMP2	9606.ENSP00000219070	Monarch	HP:0006292	Abnormality of dental eruption
MMP2	9606.ENSP00000219070	Monarch	HP:0006466	Ankle flexion contracture
MMP2	9606.ENSP00000219070	Monarch	HP:0006705	Abnormal atrioventricular valve morphology
MMP2	9606.ENSP00000219070	Monarch	HP:0007400	Irregular hyperpigmentation
MMP2	9606.ENSP00000219070	Monarch	HP:0007759	Opacification of the corneal stroma
MMP2	9606.ENSP00000219070	Monarch	HP:0007957	Corneal opacity
MMP2	9606.ENSP00000219070	Monarch	HP:0008011	Peripheral opacification of the cornea
MMP2	9606.ENSP00000219070	Monarch	HP:0008078	Thin metatarsal cortices
MMP2	9606.ENSP00000219070	Monarch	HP:0008090	Ankylosis of feet small joints
MMP2	9606.ENSP00000219070	Monarch	HP:0008133	Distal tapering of metatarsals
MMP2	9606.ENSP00000219070	Monarch	HP:0008366	Foot joint contracture
MMP2	9606.ENSP00000219070	Monarch	HP:0008373	Puberty and gonadal disorders
MMP2	9606.ENSP00000219070	Monarch	HP:0008440	C1-C2 vertebral abnormality
MMP2	9606.ENSP00000219070	Monarch	HP:0008800	Limited hip movement
MMP2	9606.ENSP00000219070	Monarch	HP:0009115	Aplasia/hypoplasia involving the skeleton
MMP2	9606.ENSP00000219070	Monarch	HP:0009116	Aplasia/Hypoplasia involving bones of the skull
MMP2	9606.ENSP00000219070	Monarch	HP:0009118	Aplasia/Hypoplasia of the mandible
MMP2	9606.ENSP00000219070	Monarch	HP:0009121	Abnormal axial skeleton morphology
MMP2	9606.ENSP00000219070	Monarch	HP:0009122	Aplasia/hypoplasia affecting bones of the axial skeleton
MMP2	9606.ENSP00000219070	Monarch	HP:0009134	Osteolysis involving bones of the feet
MMP2	9606.ENSP00000219070	Monarch	HP:0009139	Osteolysis involving bones of the lower limbs
MMP2	9606.ENSP00000219070	Monarch	HP:0009473	Joint contracture of the hand
MMP2	9606.ENSP00000219070	Monarch	HP:0009810	Abnormality of upper limb joint
MMP2	9606.ENSP00000219070	Monarch	HP:0010314	Premature thelarche
MMP2	9606.ENSP00000219070	Monarch	HP:0010438	Abnormal ventricular septum morphology
MMP2	9606.ENSP00000219070	Monarch	HP:0010460	Abnormality of the female genitalia
MMP2	9606.ENSP00000219070	Monarch	HP:0010537	Wide cranial sutures
MMP2	9606.ENSP00000219070	Monarch	HP:0010674	Abnormality of the curvature of the vertebral column
MMP2	9606.ENSP00000219070	Monarch	HP:0010866	Abdominal wall defect
MMP2	9606.ENSP00000219070	Monarch	HP:0010938	Abnormal external nose morphology
MMP2	9606.ENSP00000219070	Monarch	HP:0010978	Abnormality of immune system physiology
MMP2	9606.ENSP00000219070	Monarch	HP:0011004	Abnormal systemic arterial morphology
MMP2	9606.ENSP00000219070	Monarch	HP:0011014	Abnormal glucose homeostasis
MMP2	9606.ENSP00000219070	Monarch	HP:0011025	Abnormal cardiovascular system physiology
MMP2	9606.ENSP00000219070	Monarch	HP:0011121	Abnormality of skin morphology
MMP2	9606.ENSP00000219070	Monarch	HP:0011138	Abnormality of skin adnexa morphology
MMP2	9606.ENSP00000219070	Monarch	HP:0011218	Abnormal shape of the frontal region
MMP2	9606.ENSP00000219070	Monarch	HP:0011297	Abnormal digit morphology
MMP2	9606.ENSP00000219070	Monarch	HP:0011314	Abnormal long bone morphology
MMP2	9606.ENSP00000219070	Monarch	HP:0011328	Abnormality of fontanelles
MMP2	9606.ENSP00000219070	Monarch	HP:0011329	Abnormality of cranial sutures
MMP2	9606.ENSP00000219070	Monarch	HP:0011355	Localized skin lesion
MMP2	9606.ENSP00000219070	Monarch	HP:0011356	Regional abnormality of skin
MMP2	9606.ENSP00000219070	Monarch	HP:0011362	Abnormal hair quantity
MMP2	9606.ENSP00000219070	Monarch	HP:0011446	Abnormality of higher mental function
MMP2	9606.ENSP00000219070	Monarch	HP:0011492	Abnormal corneal stroma morphology
MMP2	9606.ENSP00000219070	Monarch	HP:0011545	Abnormal connection of the cardiac segments
MMP2	9606.ENSP00000219070	Monarch	HP:0011563	Abnormal ventriculoarterial connection
MMP2	9606.ENSP00000219070	Monarch	HP:0011603	Congenital malformation of the great arteries
MMP2	9606.ENSP00000219070	Monarch	HP:0011723	Congenital malformation of the right heart
MMP2	9606.ENSP00000219070	Monarch	HP:0011729	Abnormality of joint mobility
MMP2	9606.ENSP00000219070	Monarch	HP:0011772	Abnormal thyroid morphology
MMP2	9606.ENSP00000219070	Monarch	HP:0011805	Abnormal skeletal muscle morphology
MMP2	9606.ENSP00000219070	Monarch	HP:0011821	Abnormal facial skeleton morphology
MMP2	9606.ENSP00000219070	Monarch	HP:0011830	Abnormal oral mucosa morphology
MMP2	9606.ENSP00000219070	Monarch	HP:0011842	Abnormal skeletal morphology
MMP2	9606.ENSP00000219070	Monarch	HP:0011843	Abnormal musculoskeletal physiology
MMP2	9606.ENSP00000219070	Monarch	HP:0011844	Abnormal appendicular skeleton morphology
MMP2	9606.ENSP00000219070	Monarch	HP:0011849	Abnormal bone ossification
MMP2	9606.ENSP00000219070	Monarch	HP:0011994	Abnormal atrial septum morphology
MMP2	9606.ENSP00000219070	Monarch	HP:0012243	Abnormal reproductive system morphology
MMP2	9606.ENSP00000219070	Monarch	HP:0012337	Abnormal homeostasis
MMP2	9606.ENSP00000219070	Monarch	HP:0012372	Abnormal eye morphology
MMP2	9606.ENSP00000219070	Monarch	HP:0012373	Abnormal eye physiology
MMP2	9606.ENSP00000219070	Monarch	HP:0012385	Camptodactyly
MMP2	9606.ENSP00000219070	Monarch	HP:0012531	Pain
MMP2	9606.ENSP00000219070	Monarch	HP:0012638	Abnormal nervous system physiology
MMP2	9606.ENSP00000219070	Monarch	HP:0012722	Heart block
MMP2	9606.ENSP00000219070	Monarch	HP:0012733	Macule
MMP2	9606.ENSP00000219070	Monarch	HP:0012759	Neurodevelopmental abnormality
MMP2	9606.ENSP00000219070	Monarch	HP:0012785	Flexion contracture of finger
MMP2	9606.ENSP00000219070	Monarch	HP:0012795	Abnormal optic disc morphology
MMP2	9606.ENSP00000219070	Monarch	HP:0025015	Abnormal vascular morphology
MMP2	9606.ENSP00000219070	Monarch	HP:0025031	Abnormality of the digestive system
MMP2	9606.ENSP00000219070	Monarch	HP:0025131	Finger swelling
MMP2	9606.ENSP00000219070	Monarch	HP:0025142	Constitutional symptom
MMP2	9606.ENSP00000219070	Monarch	HP:0030044	Flexion contracture of digit
MMP2	9606.ENSP00000219070	Monarch	HP:0030057	Autoimmune antibody positivity
MMP2	9606.ENSP00000219070	Monarch	HP:0030680	Abnormality of cardiovascular system morphology
MMP2	9606.ENSP00000219070	Monarch	HP:0030791	Abnormal jaw morphology
MMP2	9606.ENSP00000219070	Monarch	HP:0030956	Abnormality of cardiovascular system electrophysiology
MMP2	9606.ENSP00000219070	Monarch	HP:0030962	Abnormal morphology of the great vessels
MMP2	9606.ENSP00000219070	Monarch	HP:0030972	Abnormal systemic blood pressure
MMP2	9606.ENSP00000219070	Monarch	HP:0031013	Ankylosis
MMP2	9606.ENSP00000219070	Monarch	HP:0031065	Abnormal ovarian morphology
MMP2	9606.ENSP00000219070	Monarch	HP:0031546	Cardiac conduction abnormality
MMP2	9606.ENSP00000219070	Monarch	HP:0031567	Abnormal aortic valve cusp morphology
MMP2	9606.ENSP00000219070	Monarch	HP:0031816	Abnormal oral morphology
MMP2	9606.ENSP00000219070	Monarch	HP:0032153	Joint subluxation
MMP2	9606.ENSP00000219070	Monarch	HP:0032263	Increased blood pressure
MMP2	9606.ENSP00000219070	Monarch	HP:0033127	Abnormality of the musculoskeletal system
MMP2	9606.ENSP00000219070	Monarch	HP:0033353	Abnormal blood vessel morphology
MMP2	9606.ENSP00000219070	Monarch	HP:0034392	Joint contracture
MMP2	9606.ENSP00000219070	Monarch	HP:0034430	Abnormal joint physiology
MMP2	9606.ENSP00000219070	Monarch	HP:0040064	Abnormality of limbs
MMP2	9606.ENSP00000219070	Monarch	HP:0040068	Abnormality of limb bone
MMP2	9606.ENSP00000219070	Monarch	HP:0040069	Abnormal lower limb bone morphology
MMP2	9606.ENSP00000219070	Monarch	HP:0040070	Abnormal upper limb bone morphology
MMP2	9606.ENSP00000219070	Monarch	HP:0045039	Osteolysis involving bones of the upper limbs
MMP2	9606.ENSP00000219070	Monarch	HP:0100000	Early onset of sexual maturation
MMP2	9606.ENSP00000219070	Monarch	HP:0100022	Abnormality of movement
MMP2	9606.ENSP00000219070	Monarch	HP:0100257	Ectrodactyly
MMP2	9606.ENSP00000219070	Monarch	HP:0100261	Abnormal tendon morphology
MMP2	9606.ENSP00000219070	Monarch	HP:0100360	Upper-limb joint contracture
MMP2	9606.ENSP00000219070	Monarch	HP:0100491	Abnormality of lower limb joint
MMP2	9606.ENSP00000219070	Monarch	HP:0100543	Cognitive impairment
MMP2	9606.ENSP00000219070	Monarch	HP:0100651	Type I diabetes mellitus
MMP2	9606.ENSP00000219070	Monarch	HP:0100790	Hernia
MMP2	9606.ENSP00000219070	Monarch	HP:0100886	Abnormality of globe location
MMP2	9606.ENSP00000219070	Monarch	HP:0200036	Skin nodule
MMP2	9606.ENSP00000219070	Monarch	HP:0430000	Abnormal frontal bone morphology
MMP2	9606.ENSP00000219070	UniProt Keywords	KW-0025	Alternative splicing
MMP2	9606.ENSP00000219070	UniProt Keywords	KW-0037	Angiogenesis
MMP2	9606.ENSP00000219070	UniProt Keywords	KW-0068	Autocatalytic cleavage
MMP2	9606.ENSP00000219070	UniProt Keywords	KW-0106	Calcium
MMP2	9606.ENSP00000219070	UniProt Keywords	KW-0177	Collagen degradation
MMP2	9606.ENSP00000219070	UniProt Keywords	KW-0272	Extracellular matrix
MMP2	9606.ENSP00000219070	UniProt Keywords	KW-0325	Glycoprotein
MMP2	9606.ENSP00000219070	UniProt Keywords	KW-0378	Hydrolase
MMP2	9606.ENSP00000219070	UniProt Keywords	KW-0472	Membrane
MMP2	9606.ENSP00000219070	UniProt Keywords	KW-0479	Metal-binding
MMP2	9606.ENSP00000219070	UniProt Keywords	KW-0482	Metalloprotease
MMP2	9606.ENSP00000219070	UniProt Keywords	KW-0496	Mitochondrion
MMP2	9606.ENSP00000219070	UniProt Keywords	KW-0539	Nucleus
MMP2	9606.ENSP00000219070	UniProt Keywords	KW-0597	Phosphoprotein
MMP2	9606.ENSP00000219070	UniProt Keywords	KW-0645	Protease
MMP2	9606.ENSP00000219070	UniProt Keywords	KW-0677	Repeat
MMP2	9606.ENSP00000219070	UniProt Keywords	KW-0732	Signal
MMP2	9606.ENSP00000219070	UniProt Keywords	KW-0862	Zinc
MMP2	9606.ENSP00000219070	UniProt Keywords	KW-0865	Zymogen
MMP2	9606.ENSP00000219070	UniProt Keywords	KW-0963	Cytoplasm
MMP2	9606.ENSP00000219070	UniProt Keywords	KW-0964	Secreted
MMP2	9606.ENSP00000219070	UniProt Keywords	KW-1015	Disulfide bond
MMP2	9606.ENSP00000219070	Pfam	PF01471	Putative peptidoglycan binding domain
MMP2	9606.ENSP00000219070	InterPro	IPR000562	Fibronectin type II domain
MMP2	9606.ENSP00000219070	InterPro	IPR000585	Hemopexin-like domain
MMP2	9606.ENSP00000219070	InterPro	IPR001818	Peptidase M10, metallopeptidase
MMP2	9606.ENSP00000219070	InterPro	IPR002477	Peptidoglycan binding-like
MMP2	9606.ENSP00000219070	InterPro	IPR006026	Peptidase, metallopeptidase
MMP2	9606.ENSP00000219070	InterPro	IPR013806	Kringle-like fold
MMP2	9606.ENSP00000219070	InterPro	IPR018486	Hemopexin, conserved site
MMP2	9606.ENSP00000219070	InterPro	IPR018487	Hemopexin-like repeats
MMP2	9606.ENSP00000219070	InterPro	IPR021158	Peptidase M10A, cysteine switch, zinc binding site
MMP2	9606.ENSP00000219070	InterPro	IPR021190	Peptidase M10A
MMP2	9606.ENSP00000219070	InterPro	IPR024079	Metallopeptidase, catalytic domain superfamily
MMP2	9606.ENSP00000219070	InterPro	IPR033739	Peptidase M10A, catalytic domain
MMP2	9606.ENSP00000219070	InterPro	IPR036365	PGBD-like superfamily
MMP2	9606.ENSP00000219070	InterPro	IPR036375	Hemopexin-like domain superfamily
MMP2	9606.ENSP00000219070	InterPro	IPR036943	Fibronectin type II domain superfamily
MMP2	9606.ENSP00000219070	SMART	SM00059	Fibronectin type 2 domain
MMP2	9606.ENSP00000219070	SMART	SM00120	Hemopexin-like repeats.
MMP7	9606.ENSP00000260227	GO Process	GO:0006508	Proteolysis
MMP7	9606.ENSP00000260227	GO Process	GO:0006509	Membrane protein ectodomain proteolysis
MMP7	9606.ENSP00000260227	GO Process	GO:0006807	Nitrogen compound metabolic process
MMP7	9606.ENSP00000260227	GO Process	GO:0008152	Metabolic process
MMP7	9606.ENSP00000260227	GO Process	GO:0009056	Catabolic process
MMP7	9606.ENSP00000260227	GO Process	GO:0009987	Cellular process
MMP7	9606.ENSP00000260227	GO Process	GO:0016043	Cellular component organization
MMP7	9606.ENSP00000260227	GO Process	GO:0019538	Protein metabolic process
MMP7	9606.ENSP00000260227	GO Process	GO:0022411	Cellular component disassembly
MMP7	9606.ENSP00000260227	GO Process	GO:0022617	Extracellular matrix disassembly
MMP7	9606.ENSP00000260227	GO Process	GO:0030198	Extracellular matrix organization
MMP7	9606.ENSP00000260227	GO Process	GO:0030334	Regulation of cell migration
MMP7	9606.ENSP00000260227	GO Process	GO:0030335	Positive regulation of cell migration
MMP7	9606.ENSP00000260227	GO Process	GO:0030574	Collagen catabolic process
MMP7	9606.ENSP00000260227	GO Process	GO:0031293	Membrane protein intracellular domain proteolysis
MMP7	9606.ENSP00000260227	GO Process	GO:0032963	Collagen metabolic process
MMP7	9606.ENSP00000260227	GO Process	GO:0033619	Membrane protein proteolysis
MMP7	9606.ENSP00000260227	GO Process	GO:0040012	Regulation of locomotion
MMP7	9606.ENSP00000260227	GO Process	GO:0040017	Positive regulation of locomotion
MMP7	9606.ENSP00000260227	GO Process	GO:0043062	Extracellular structure organization
MMP7	9606.ENSP00000260227	GO Process	GO:0043170	Macromolecule metabolic process
MMP7	9606.ENSP00000260227	GO Process	GO:0044238	Primary metabolic process
MMP7	9606.ENSP00000260227	GO Process	GO:0045229	External encapsulating structure organization
MMP7	9606.ENSP00000260227	GO Process	GO:0048518	Positive regulation of biological process
MMP7	9606.ENSP00000260227	GO Process	GO:0048522	Positive regulation of cellular process
MMP7	9606.ENSP00000260227	GO Process	GO:0050789	Regulation of biological process
MMP7	9606.ENSP00000260227	GO Process	GO:0050794	Regulation of cellular process
MMP7	9606.ENSP00000260227	GO Process	GO:0065007	Biological regulation
MMP7	9606.ENSP00000260227	GO Process	GO:0071704	Organic substance metabolic process
MMP7	9606.ENSP00000260227	GO Process	GO:0071840	Cellular component organization or biogenesis
MMP7	9606.ENSP00000260227	GO Process	GO:1901564	Organonitrogen compound metabolic process
MMP7	9606.ENSP00000260227	GO Process	GO:2000145	Regulation of cell motility
MMP7	9606.ENSP00000260227	GO Process	GO:2000147	Positive regulation of cell motility
MMP7	9606.ENSP00000260227	GO Function	GO:0003824	Catalytic activity
MMP7	9606.ENSP00000260227	GO Function	GO:0004175	Endopeptidase activity
MMP7	9606.ENSP00000260227	GO Function	GO:0004222	Metalloendopeptidase activity
MMP7	9606.ENSP00000260227	GO Function	GO:0004252	Serine-type endopeptidase activity
MMP7	9606.ENSP00000260227	GO Function	GO:0005488	Binding
MMP7	9606.ENSP00000260227	GO Function	GO:0008233	Peptidase activity
MMP7	9606.ENSP00000260227	GO Function	GO:0008236	Serine-type peptidase activity
MMP7	9606.ENSP00000260227	GO Function	GO:0008237	Metallopeptidase activity
MMP7	9606.ENSP00000260227	GO Function	GO:0008270	Zinc ion binding
MMP7	9606.ENSP00000260227	GO Function	GO:0016787	Hydrolase activity
MMP7	9606.ENSP00000260227	GO Function	GO:0017171	Serine hydrolase activity
MMP7	9606.ENSP00000260227	GO Function	GO:0043167	Ion binding
MMP7	9606.ENSP00000260227	GO Function	GO:0043169	Cation binding
MMP7	9606.ENSP00000260227	GO Function	GO:0046872	Metal ion binding
MMP7	9606.ENSP00000260227	GO Function	GO:0046914	Transition metal ion binding
MMP7	9606.ENSP00000260227	GO Function	GO:0140096	Catalytic activity, acting on a protein
MMP7	9606.ENSP00000260227	GO Component	GO:0005576	Extracellular region
MMP7	9606.ENSP00000260227	GO Component	GO:0005615	Extracellular space
MMP7	9606.ENSP00000260227	GO Component	GO:0030312	External encapsulating structure
MMP7	9606.ENSP00000260227	GO Component	GO:0031012	Extracellular matrix
MMP7	9606.ENSP00000260227	GO Component	GO:0031982	Vesicle
MMP7	9606.ENSP00000260227	GO Component	GO:0043226	Organelle
MMP7	9606.ENSP00000260227	GO Component	GO:0043227	Membrane-bounded organelle
MMP7	9606.ENSP00000260227	GO Component	GO:0043230	Extracellular organelle
MMP7	9606.ENSP00000260227	GO Component	GO:0065010	Extracellular membrane-bounded organelle
MMP7	9606.ENSP00000260227	GO Component	GO:0070062	Extracellular exosome
MMP7	9606.ENSP00000260227	GO Component	GO:0071944	Cell periphery
MMP7	9606.ENSP00000260227	GO Component	GO:0110165	Cellular anatomical entity
MMP7	9606.ENSP00000260227	GO Component	GO:1903561	Extracellular vesicle
MMP7	9606.ENSP00000260227	STRING clusters	CL:19457	Extracellular matrix organization
MMP7	9606.ENSP00000260227	STRING clusters	CL:19695	Elastic fibre formation, and Matrix metalloproteinases
MMP7	9606.ENSP00000260227	STRING clusters	CL:19764	Matrix metalloproteinases, and ADAMTS, cysteine-rich domain 2
MMP7	9606.ENSP00000260227	STRING clusters	CL:19767	Matrix metalloproteinases, and CD44 antigen-like
MMP7	9606.ENSP00000260227	STRING clusters	CL:19769	Peptidase M10A, cysteine switch, zinc binding site, and Tissue inhibitor of metalloproteinase family.
MMP7	9606.ENSP00000260227	KEGG	hsa04310	Wnt signaling pathway
MMP7	9606.ENSP00000260227	KEGG	hsa05166	Human T-cell leukemia virus 1 infection
MMP7	9606.ENSP00000260227	Reactome	HSA-1442490	Collagen degradation
MMP7	9606.ENSP00000260227	Reactome	HSA-1474228	Degradation of the extracellular matrix
MMP7	9606.ENSP00000260227	Reactome	HSA-1474244	Extracellular matrix organization
MMP7	9606.ENSP00000260227	Reactome	HSA-1474290	Collagen formation
MMP7	9606.ENSP00000260227	Reactome	HSA-1592389	Activation of Matrix Metalloproteinases
MMP7	9606.ENSP00000260227	Reactome	HSA-162582	Signal Transduction
MMP7	9606.ENSP00000260227	Reactome	HSA-2022090	Assembly of collagen fibrils and other multimeric structures
MMP7	9606.ENSP00000260227	Reactome	HSA-8939211	ESR-mediated signaling
MMP7	9606.ENSP00000260227	Reactome	HSA-9006931	Signaling by Nuclear Receptors
MMP7	9606.ENSP00000260227	Reactome	HSA-9009391	Extra-nuclear estrogen signaling
MMP7	9606.ENSP00000260227	WikiPathways	WP129	Matrix metalloproteinases
MMP7	9606.ENSP00000260227	WikiPathways	WP2324	AGE/RAGE pathway
MMP7	9606.ENSP00000260227	WikiPathways	WP399	Wnt signaling pathway and pluripotency
MMP7	9606.ENSP00000260227	WikiPathways	WP4659	Gastrin signaling pathway
MMP7	9606.ENSP00000260227	WikiPathways	WP5283	Chronic hyperglycemia impairment of neuron function
MMP7	9606.ENSP00000260227	TISSUES	BTO:0000000	Tissues, cell types and enzyme sources
MMP7	9606.ENSP00000260227	TISSUES	BTO:0000042	Animal
MMP7	9606.ENSP00000260227	TISSUES	BTO:0000058	Alimentary canal
MMP7	9606.ENSP00000260227	TISSUES	BTO:0000081	Reproductive system
MMP7	9606.ENSP00000260227	TISSUES	BTO:0000083	Female reproductive system
MMP7	9606.ENSP00000260227	TISSUES	BTO:0000174	Embryonic structure
MMP7	9606.ENSP00000260227	TISSUES	BTO:0000269	Colon
MMP7	9606.ENSP00000260227	TISSUES	BTO:0000284	Organism form
MMP7	9606.ENSP00000260227	TISSUES	BTO:0000431	Excretory gland
MMP7	9606.ENSP00000260227	TISSUES	BTO:0000511	Gastrointestinal tract
MMP7	9606.ENSP00000260227	TISSUES	BTO:0000522	Gland
MMP7	9606.ENSP00000260227	TISSUES	BTO:0000648	Intestine
MMP7	9606.ENSP00000260227	TISSUES	BTO:0000671	Kidney
MMP7	9606.ENSP00000260227	TISSUES	BTO:0000706	Large intestine
MMP7	9606.ENSP00000260227	TISSUES	BTO:0001244	Urinary tract
MMP7	9606.ENSP00000260227	TISSUES	BTO:0001489	Whole body
MMP7	9606.ENSP00000260227	TISSUES	BTO:0001491	Viscus
MMP7	9606.ENSP00000260227	TISSUES	BTO:0001613	Colorectum
MMP7	9606.ENSP00000260227	TISSUES	BTO:0003091	Urogenital system
MMP7	9606.ENSP00000260227	TISSUES	BTO:0003092	Urinary system
MMP7	9606.ENSP00000260227	TISSUES	BTO:0003099	Internal female genital organ
MMP7	9606.ENSP00000260227	COMPARTMENTS	GOCC:0005576	Extracellular region
MMP7	9606.ENSP00000260227	COMPARTMENTS	GOCC:0005615	Extracellular space
MMP7	9606.ENSP00000260227	COMPARTMENTS	GOCC:0031982	Vesicle
MMP7	9606.ENSP00000260227	COMPARTMENTS	GOCC:0043226	Organelle
MMP7	9606.ENSP00000260227	COMPARTMENTS	GOCC:0043227	Membrane-bounded organelle
MMP7	9606.ENSP00000260227	COMPARTMENTS	GOCC:0043230	Extracellular organelle
MMP7	9606.ENSP00000260227	COMPARTMENTS	GOCC:0065010	Extracellular membrane-bounded organelle
MMP7	9606.ENSP00000260227	COMPARTMENTS	GOCC:0070062	Extracellular exosome
MMP7	9606.ENSP00000260227	COMPARTMENTS	GOCC:0110165	Cellular anatomical entity
MMP7	9606.ENSP00000260227	COMPARTMENTS	GOCC:1903561	Extracellular vesicle
MMP7	9606.ENSP00000260227	Monarch	EFO:0004624	Prostate specific antigen measurement
MMP7	9606.ENSP00000260227	Monarch	EFO:0004744	Matrix metalloproteinase measurement
MMP7	9606.ENSP00000260227	Monarch	EFO:0004747	Protein measurement
MMP7	9606.ENSP00000260227	Monarch	EFO:0005127	Cancer biomarker measurement
MMP7	9606.ENSP00000260227	Monarch	EFO:0010591	Matrix metalloproteinase 7 measurement
MMP7	9606.ENSP00000260227	UniProt Keywords	KW-0106	Calcium
MMP7	9606.ENSP00000260227	UniProt Keywords	KW-0177	Collagen degradation
MMP7	9606.ENSP00000260227	UniProt Keywords	KW-0272	Extracellular matrix
MMP7	9606.ENSP00000260227	UniProt Keywords	KW-0378	Hydrolase
MMP7	9606.ENSP00000260227	UniProt Keywords	KW-0479	Metal-binding
MMP7	9606.ENSP00000260227	UniProt Keywords	KW-0482	Metalloprotease
MMP7	9606.ENSP00000260227	UniProt Keywords	KW-0645	Protease
MMP7	9606.ENSP00000260227	UniProt Keywords	KW-0732	Signal
MMP7	9606.ENSP00000260227	UniProt Keywords	KW-0862	Zinc
MMP7	9606.ENSP00000260227	UniProt Keywords	KW-0865	Zymogen
MMP7	9606.ENSP00000260227	UniProt Keywords	KW-0964	Secreted
MMP7	9606.ENSP00000260227	Pfam	PF01471	Putative peptidoglycan binding domain
MMP7	9606.ENSP00000260227	InterPro	IPR001818	Peptidase M10, metallopeptidase
MMP7	9606.ENSP00000260227	InterPro	IPR002477	Peptidoglycan binding-like
MMP7	9606.ENSP00000260227	InterPro	IPR006026	Peptidase, metallopeptidase
MMP7	9606.ENSP00000260227	InterPro	IPR021158	Peptidase M10A, cysteine switch, zinc binding site
MMP7	9606.ENSP00000260227	InterPro	IPR021190	Peptidase M10A
MMP7	9606.ENSP00000260227	InterPro	IPR024079	Metallopeptidase, catalytic domain superfamily
MMP7	9606.ENSP00000260227	InterPro	IPR033739	Peptidase M10A, catalytic domain
MMP7	9606.ENSP00000260227	InterPro	IPR036365	PGBD-like superfamily
MMP7	9606.ENSP00000260227	SMART	SM00235	Zinc-dependent metalloprotease
MMP9	9606.ENSP00000361405	GO Process	GO:0000003	Reproduction
MMP9	9606.ENSP00000361405	GO Process	GO:0000302	Response to reactive oxygen species
MMP9	9606.ENSP00000361405	GO Process	GO:0001501	Skeletal system development
MMP9	9606.ENSP00000361405	GO Process	GO:0001503	Ossification
MMP9	9606.ENSP00000361405	GO Process	GO:0001704	Formation of primary germ layer
MMP9	9606.ENSP00000361405	GO Process	GO:0001706	Endoderm formation
MMP9	9606.ENSP00000361405	GO Process	GO:0001932	Regulation of protein phosphorylation
MMP9	9606.ENSP00000361405	GO Process	GO:0001934	Positive regulation of protein phosphorylation
MMP9	9606.ENSP00000361405	GO Process	GO:0002376	Immune system process
MMP9	9606.ENSP00000361405	GO Process	GO:0002520	Immune system development
MMP9	9606.ENSP00000361405	GO Process	GO:0002521	Leukocyte differentiation
MMP9	9606.ENSP00000361405	GO Process	GO:0002573	Myeloid leukocyte differentiation
MMP9	9606.ENSP00000361405	GO Process	GO:0006508	Proteolysis
MMP9	9606.ENSP00000361405	GO Process	GO:0006807	Nitrogen compound metabolic process
MMP9	9606.ENSP00000361405	GO Process	GO:0006915	Apoptotic process
MMP9	9606.ENSP00000361405	GO Process	GO:0006950	Response to stress
MMP9	9606.ENSP00000361405	GO Process	GO:0006979	Response to oxidative stress
MMP9	9606.ENSP00000361405	GO Process	GO:0007154	Cell communication
MMP9	9606.ENSP00000361405	GO Process	GO:0007165	Signal transduction
MMP9	9606.ENSP00000361405	GO Process	GO:0007166	Cell surface receptor signaling pathway
MMP9	9606.ENSP00000361405	GO Process	GO:0007167	Enzyme-linked receptor protein signaling pathway
MMP9	9606.ENSP00000361405	GO Process	GO:0007169	Transmembrane receptor protein tyrosine kinase signaling pathway
MMP9	9606.ENSP00000361405	GO Process	GO:0007275	Multicellular organism development
MMP9	9606.ENSP00000361405	GO Process	GO:0007369	Gastrulation
MMP9	9606.ENSP00000361405	GO Process	GO:0007492	Endoderm development
MMP9	9606.ENSP00000361405	GO Process	GO:0007565	Female pregnancy
MMP9	9606.ENSP00000361405	GO Process	GO:0007566	Embryo implantation
MMP9	9606.ENSP00000361405	GO Process	GO:0008152	Metabolic process
MMP9	9606.ENSP00000361405	GO Process	GO:0008219	Cell death
MMP9	9606.ENSP00000361405	GO Process	GO:0008284	Positive regulation of cell population proliferation
MMP9	9606.ENSP00000361405	GO Process	GO:0009056	Catabolic process
MMP9	9606.ENSP00000361405	GO Process	GO:0009314	Response to radiation
MMP9	9606.ENSP00000361405	GO Process	GO:0009411	Response to UV
MMP9	9606.ENSP00000361405	GO Process	GO:0009416	Response to light stimulus
MMP9	9606.ENSP00000361405	GO Process	GO:0009628	Response to abiotic stimulus
MMP9	9606.ENSP00000361405	GO Process	GO:0009653	Anatomical structure morphogenesis
MMP9	9606.ENSP00000361405	GO Process	GO:0009790	Embryo development
MMP9	9606.ENSP00000361405	GO Process	GO:0009888	Tissue development
MMP9	9606.ENSP00000361405	GO Process	GO:0009892	Negative regulation of metabolic process
MMP9	9606.ENSP00000361405	GO Process	GO:0009893	Positive regulation of metabolic process
MMP9	9606.ENSP00000361405	GO Process	GO:0009966	Regulation of signal transduction
MMP9	9606.ENSP00000361405	GO Process	GO:0009967	Positive regulation of signal transduction
MMP9	9606.ENSP00000361405	GO Process	GO:0009968	Negative regulation of signal transduction
MMP9	9606.ENSP00000361405	GO Process	GO:0009987	Cellular process
MMP9	9606.ENSP00000361405	GO Process	GO:0010033	Response to organic substance
MMP9	9606.ENSP00000361405	GO Process	GO:0010035	Response to inorganic substance
MMP9	9606.ENSP00000361405	GO Process	GO:0010038	Response to metal ion
MMP9	9606.ENSP00000361405	GO Process	GO:0010243	Response to organonitrogen compound
MMP9	9606.ENSP00000361405	GO Process	GO:0010466	Negative regulation of peptidase activity
MMP9	9606.ENSP00000361405	GO Process	GO:0010562	Positive regulation of phosphorus metabolic process
MMP9	9606.ENSP00000361405	GO Process	GO:0010604	Positive regulation of macromolecule metabolic process
MMP9	9606.ENSP00000361405	GO Process	GO:0010605	Negative regulation of macromolecule metabolic process
MMP9	9606.ENSP00000361405	GO Process	GO:0010632	Regulation of epithelial cell migration
MMP9	9606.ENSP00000361405	GO Process	GO:0010634	Positive regulation of epithelial cell migration
MMP9	9606.ENSP00000361405	GO Process	GO:0010638	Positive regulation of organelle organization
MMP9	9606.ENSP00000361405	GO Process	GO:0010646	Regulation of cell communication
MMP9	9606.ENSP00000361405	GO Process	GO:0010647	Positive regulation of cell communication
MMP9	9606.ENSP00000361405	GO Process	GO:0010648	Negative regulation of cell communication
MMP9	9606.ENSP00000361405	GO Process	GO:0010821	Regulation of mitochondrion organization
MMP9	9606.ENSP00000361405	GO Process	GO:0010822	Positive regulation of mitochondrion organization
MMP9	9606.ENSP00000361405	GO Process	GO:0010941	Regulation of cell death
MMP9	9606.ENSP00000361405	GO Process	GO:0010942	Positive regulation of cell death
MMP9	9606.ENSP00000361405	GO Process	GO:0010951	Negative regulation of endopeptidase activity
MMP9	9606.ENSP00000361405	GO Process	GO:0012501	Programmed cell death
MMP9	9606.ENSP00000361405	GO Process	GO:0016043	Cellular component organization
MMP9	9606.ENSP00000361405	GO Process	GO:0016477	Cell migration
MMP9	9606.ENSP00000361405	GO Process	GO:0019220	Regulation of phosphate metabolic process
MMP9	9606.ENSP00000361405	GO Process	GO:0019222	Regulation of metabolic process
MMP9	9606.ENSP00000361405	GO Process	GO:0019538	Protein metabolic process
MMP9	9606.ENSP00000361405	GO Process	GO:0022411	Cellular component disassembly
MMP9	9606.ENSP00000361405	GO Process	GO:0022414	Reproductive process
MMP9	9606.ENSP00000361405	GO Process	GO:0022617	Extracellular matrix disassembly
MMP9	9606.ENSP00000361405	GO Process	GO:0022898	Regulation of transmembrane transporter activity
MMP9	9606.ENSP00000361405	GO Process	GO:0023051	Regulation of signaling
MMP9	9606.ENSP00000361405	GO Process	GO:0023052	Signaling
MMP9	9606.ENSP00000361405	GO Process	GO:0023056	Positive regulation of signaling
MMP9	9606.ENSP00000361405	GO Process	GO:0023057	Negative regulation of signaling
MMP9	9606.ENSP00000361405	GO Process	GO:0030097	Hemopoiesis
MMP9	9606.ENSP00000361405	GO Process	GO:0030099	Myeloid cell differentiation
MMP9	9606.ENSP00000361405	GO Process	GO:0030154	Cell differentiation
MMP9	9606.ENSP00000361405	GO Process	GO:0030162	Regulation of proteolysis
MMP9	9606.ENSP00000361405	GO Process	GO:0030198	Extracellular matrix organization
MMP9	9606.ENSP00000361405	GO Process	GO:0030225	Macrophage differentiation
MMP9	9606.ENSP00000361405	GO Process	GO:0030334	Regulation of cell migration
MMP9	9606.ENSP00000361405	GO Process	GO:0030335	Positive regulation of cell migration
MMP9	9606.ENSP00000361405	GO Process	GO:0030574	Collagen catabolic process
MMP9	9606.ENSP00000361405	GO Process	GO:0030856	Regulation of epithelial cell differentiation
MMP9	9606.ENSP00000361405	GO Process	GO:0030857	Negative regulation of epithelial cell differentiation
MMP9	9606.ENSP00000361405	GO Process	GO:0031323	Regulation of cellular metabolic process
MMP9	9606.ENSP00000361405	GO Process	GO:0031325	Positive regulation of cellular metabolic process
MMP9	9606.ENSP00000361405	GO Process	GO:0031347	Regulation of defense response
MMP9	9606.ENSP00000361405	GO Process	GO:0031399	Regulation of protein modification process
MMP9	9606.ENSP00000361405	GO Process	GO:0031401	Positive regulation of protein modification process
MMP9	9606.ENSP00000361405	GO Process	GO:0032092	Positive regulation of protein binding
MMP9	9606.ENSP00000361405	GO Process	GO:0032101	Regulation of response to external stimulus
MMP9	9606.ENSP00000361405	GO Process	GO:0032409	Regulation of transporter activity
MMP9	9606.ENSP00000361405	GO Process	GO:0032410	Negative regulation of transporter activity
MMP9	9606.ENSP00000361405	GO Process	GO:0032412	Regulation of ion transmembrane transporter activity
MMP9	9606.ENSP00000361405	GO Process	GO:0032413	Negative regulation of ion transmembrane transporter activity
MMP9	9606.ENSP00000361405	GO Process	GO:0032501	Multicellular organismal process
MMP9	9606.ENSP00000361405	GO Process	GO:0032502	Developmental process
MMP9	9606.ENSP00000361405	GO Process	GO:0032879	Regulation of localization
MMP9	9606.ENSP00000361405	GO Process	GO:0032963	Collagen metabolic process
MMP9	9606.ENSP00000361405	GO Process	GO:0033043	Regulation of organelle organization
MMP9	9606.ENSP00000361405	GO Process	GO:0033554	Cellular response to stress
MMP9	9606.ENSP00000361405	GO Process	GO:0034599	Cellular response to oxidative stress
MMP9	9606.ENSP00000361405	GO Process	GO:0034614	Cellular response to reactive oxygen species
MMP9	9606.ENSP00000361405	GO Process	GO:0034644	Cellular response to UV
MMP9	9606.ENSP00000361405	GO Process	GO:0034762	Regulation of transmembrane transport
MMP9	9606.ENSP00000361405	GO Process	GO:0034763	Negative regulation of transmembrane transport
MMP9	9606.ENSP00000361405	GO Process	GO:0034765	Regulation of ion transmembrane transport
MMP9	9606.ENSP00000361405	GO Process	GO:0034766	Negative regulation of ion transmembrane transport
MMP9	9606.ENSP00000361405	GO Process	GO:0035987	Endodermal cell differentiation
MMP9	9606.ENSP00000361405	GO Process	GO:0040012	Regulation of locomotion
MMP9	9606.ENSP00000361405	GO Process	GO:0040017	Positive regulation of locomotion
MMP9	9606.ENSP00000361405	GO Process	GO:0042058	Regulation of epidermal growth factor receptor signaling pathway
MMP9	9606.ENSP00000361405	GO Process	GO:0042127	Regulation of cell population proliferation
MMP9	9606.ENSP00000361405	GO Process	GO:0042221	Response to chemical
MMP9	9606.ENSP00000361405	GO Process	GO:0042325	Regulation of phosphorylation
MMP9	9606.ENSP00000361405	GO Process	GO:0042327	Positive regulation of phosphorylation
[truncated: 1,849 more rows]
