# Supplementary material for: Matrix metalloproteinase/Fas ligand (MMP/FasL) interaction dynamics in COVID-19: An in silico study and neuroimmune perspective
Source: Heliyon. 2024 May 15;10(10):e30898. doi: 10.1016/j.heliyon.2024.e30898 (PMC11128882; doi:10.1016/j.heliyon.2024.e30898)
Supplement: Multimedia component 2 [file mmc2.zip › lastframeFEVERMMP9FASL-1685055440637.csv]

RESIDUE_ID	VDW	ELE	GB	SA	TOTAL
lig-rec	-146.34	-852.03	924.72	-18.44	-92.09
R-A-VAL-1	-2.30	-68.78	72.83	-0.61	1.13
R-A-ALA-2	-1.37	0.52	-0.20	-0.47	-1.53
R-A-GLU-3	-0.35	60.72	-59.47	-0.08	0.82
R-A-THR-4	-0.18	-0.22	0.65	0.00	0.25
R-A-PRO-5	-1.36	-0.61	0.92	-0.30	-1.35
R-A-THR-6	-0.89	0.40	0.44	-0.18	-0.24
R-A-TYR-7	-0.66	-3.22	3.31	-0.02	-0.60
R-A-PRO-8	-1.58	-0.61	0.85	-0.27	-1.62
R-A-TRP-9	-0.35	3.15	-2.88	-0.04	-0.12
R-A-ARG-10	-0.12	-99.13	98.19	0.00	-1.05
R-A-ASP-11	-0.01	71.04	-70.14	0.00	0.89
R-A-ALA-12	-0.00	0.35	-0.34	0.00	0.01
R-A-GLU-13	-0.00	61.61	-60.83	0.00	0.77
R-A-THR-14	-0.01	0.27	-0.24	0.00	0.02
R-A-GLY-15	-0.01	1.52	-1.49	0.00	0.03
R-A-GLU-16	-0.01	78.03	-77.00	0.00	1.01
R-A-ARG-17	0.15	-128.04	123.23	-0.18	-4.84
R-A-LEU-18	-0.04	2.58	-2.49	0.00	0.06
R-A-VAL-19	-0.05	-0.97	1.04	0.00	0.02
R-A-CYS-20	-0.06	0.67	-0.67	0.00	-0.06
R-A-ALA-21	-0.04	0.99	-0.89	0.00	0.06
R-A-GLN-22	-0.59	-3.38	4.31	-0.12	0.23
R-A-CYS-23	-0.05	1.20	-1.13	0.00	0.03
R-A-PRO-24	-0.05	1.57	-1.53	0.00	-0.01
R-A-PRO-25	-0.13	-2.91	2.99	0.00	-0.05
R-A-GLY-26	-0.02	-1.92	1.98	0.00	0.04
R-A-THR-27	-0.03	1.51	-1.41	0.00	0.07
R-A-PHE-28	-0.04	-1.97	1.98	0.00	-0.03
R-A-VAL-29	-0.04	0.15	-0.11	0.00	0.00
R-A-GLN-30	-0.01	1.08	-1.02	0.00	0.05
R-A-ARG-31	-0.01	-62.93	62.18	0.00	-0.76
R-A-PRO-32	-0.02	-2.23	2.21	0.00	-0.04
R-A-CYS-33	-0.02	-0.09	0.12	0.00	0.02
R-A-ARG-34	-0.01	-64.08	63.31	0.00	-0.78
R-A-ARG-35	-0.00	-64.32	63.52	0.00	-0.80
R-A-ASP-36	-0.00	61.13	-60.37	0.00	0.77
R-A-SER-37	-0.00	0.63	-0.61	0.00	0.01
R-A-PRO-38	-0.01	-0.60	0.61	0.00	0.00
R-A-THR-39	-0.02	-1.23	1.25	0.00	-0.00
R-A-THR-40	-0.01	1.35	-1.31	0.00	0.03
R-A-CYS-41	-0.01	-1.98	1.99	0.00	-0.00
R-A-GLY-42	-0.01	1.52	-1.49	0.00	0.02
R-A-PRO-43	-0.01	0.23	-0.19	0.00	0.03
R-A-CYS-44	-0.03	-1.80	1.84	0.00	0.02
R-A-PRO-45	-0.03	1.58	-1.53	0.00	0.01
R-A-PRO-46	-0.02	1.09	-0.98	0.00	0.08
R-A-ARG-47	-0.10	-67.58	67.00	0.00	-0.67
R-A-HIE-48	-0.50	1.08	-0.46	-0.13	-0.01
R-A-TYR-49	-1.11	2.07	-1.29	-0.17	-0.50
R-A-THR-50	-0.14	-4.48	4.78	0.00	0.16
R-A-GLN-51	-2.12	-11.55	12.59	-0.44	-1.52
R-A-PHE-52	-3.07	0.28	0.88	-0.59	-2.49
R-A-TRP-53	-0.47	4.59	-4.00	-0.01	0.12
R-A-ASN-54	-0.19	-3.01	3.35	0.00	0.14
R-A-TYR-55	-2.45	-1.81	2.46	-0.55	-2.35
R-A-LEU-56	-0.50	-4.05	4.16	-0.13	-0.52
R-A-GLU-57	-0.18	93.83	-92.23	-0.02	1.41
R-A-ARG-58	-0.26	-89.70	89.12	-0.03	-0.88
R-A-CYS-59	-0.17	0.22	0.20	-0.02	0.23
R-A-ARG-60	-2.75	-162.85	160.97	-0.76	-5.39
R-A-TYR-61	-2.66	4.60	-3.78	-0.48	-2.32
R-A-CYS-62	-0.33	-1.03	1.58	0.00	0.22
R-A-ASN-63	-4.25	-8.86	9.52	-0.70	-4.30
R-A-VAL-64	-3.80	-3.01	2.73	-0.37	-4.45
R-A-LEU-65	-1.86	-3.30	2.32	-0.38	-3.23
R-A-CYS-66	-0.73	-1.74	1.99	-0.05	-0.52
R-A-GLY-67	-0.07	-1.57	1.60	0.00	-0.04
R-A-GLU-68	-0.11	64.72	-63.68	0.00	0.93
R-A-ARG-69	-0.30	-79.57	79.09	-0.03	-0.81
R-A-GLU-70	-0.79	84.39	-82.04	-0.14	1.42
R-A-GLU-71	-0.24	69.69	-68.79	0.00	0.66
R-A-GLU-72	-0.23	70.28	-68.87	0.00	1.17
R-A-ALA-73	-1.57	-9.35	9.58	-0.37	-1.71
R-A-ARG-74	-2.88	-106.20	106.58	-0.60	-3.09
R-A-ALA-75	-0.11	1.84	-1.70	0.00	0.03
R-A-CYS-76	-0.06	-1.69	1.78	0.00	0.03
R-A-HIE-77	-0.08	4.30	-4.14	0.00	0.08
R-A-ALA-78	-0.03	2.90	-2.85	0.00	0.01
R-A-THR-79	-0.14	3.55	-3.08	0.00	0.33
R-A-HIE-80	-0.40	-2.52	3.38	-0.01	0.45
R-A-ASN-81	-0.87	-8.51	9.03	-0.12	-0.47
R-A-ARG-82	-0.82	-78.33	79.45	-0.03	0.27
R-A-ALA-83	-1.92	-3.50	3.69	-0.23	-1.96
R-A-CYS-84	-2.41	-1.38	0.88	-0.35	-3.26
R-A-ARG-85	-4.62	-96.12	94.04	-0.64	-7.34
R-A-CYS-86	-0.82	0.47	-0.44	-0.06	-0.85
R-A-ARG-87	-0.11	-66.08	65.50	0.00	-0.70
R-A-THR-88	-0.05	0.57	-0.46	0.00	0.07
R-A-GLY-89	-0.02	-0.28	0.33	0.00	0.03
R-A-PHE-90	-0.11	-0.88	1.11	0.00	0.12
R-A-PHE-91	-0.25	0.07	0.31	0.00	0.13
R-A-ALA-92	-1.19	-1.20	1.98	-0.24	-0.65
R-A-HIE-93	-1.43	1.27	-0.45	-0.13	-0.74
R-A-ALA-94	-3.85	-1.43	3.19	-0.73	-2.82
R-A-GLY-95	-2.56	1.93	0.04	-0.40	-0.99
R-A-PHE-96	-2.52	-1.11	1.69	-0.21	-2.15
R-A-CYS-97	-1.04	1.09	-1.08	-0.14	-1.17
R-A-LEU-98	-0.13	0.74	-0.75	0.00	-0.14
R-A-GLU-99	-0.03	62.29	-61.42	0.00	0.84
R-A-HIE-100	-0.05	0.14	-0.02	0.00	0.08
R-A-ALA-101	-0.01	-0.18	0.19	0.00	0.01
R-A-SER-102	-0.01	-0.12	0.12	0.00	-0.00
R-A-CYS-103	-0.00	-0.09	0.09	0.00	-0.00
R-A-PRO-104	-0.00	-0.02	0.02	0.00	-0.00
R-A-PRO-105	-0.00	0.52	-0.52	0.00	0.00
R-A-GLY-106	-0.00	-0.13	0.13	0.00	-0.00
R-A-ALA-107	-0.00	-0.19	0.19	0.00	-0.00
R-A-GLY-108	-0.00	-0.21	0.21	0.00	-0.00
R-A-VAL-109	-0.01	-0.70	0.70	0.00	-0.00
R-A-ILE-110	-0.01	-0.49	0.52	0.00	0.02
R-A-ALA-111	-0.02	-0.08	0.11	0.00	0.02
R-A-PRO-112	-0.03	-0.39	0.47	0.00	0.05
R-A-GLY-113	-0.03	-0.84	0.99	0.00	0.11
R-A-THR-114	-0.31	-0.33	0.97	-0.02	0.31
R-A-PRO-115	-1.41	0.74	-0.34	-0.20	-1.20
R-A-SER-116	-1.12	-0.54	1.65	-0.31	-0.31
R-A-GLN-117	-0.22	3.04	-2.61	-0.01	0.21
R-A-ASN-118	-0.05	0.93	-0.71	0.00	0.17
R-A-THR-119	-0.02	1.34	-1.28	0.00	0.04
R-A-GLN-120	-0.02	-1.15	1.24	0.00	0.06
R-A-CYS-121	-0.01	0.07	-0.06	0.00	0.00
R-A-GLN-122	-0.01	1.26	-1.21	0.00	0.04
R-A-PRO-123	-0.00	-0.46	0.46	0.00	-0.01
R-A-CYS-124	-0.00	0.11	-0.10	0.00	0.00
R-A-PRO-125	-0.00	0.56	-0.55	0.00	0.00
R-A-PRO-126	-0.00	-0.14	0.14	0.00	-0.00
R-A-GLY-127	0.00	-0.11	0.11	0.00	-0.00
R-A-THR-128	-0.00	-0.07	0.07	0.00	0.00
R-A-PHE-129	-0.00	-0.20	0.20	0.00	-0.00
R-A-SER-130	-0.00	-0.28	0.28	0.00	-0.00
R-A-ALA-131	-0.00	-0.08	0.08	0.00	-0.00
R-A-SER-132	-0.00	-0.12	0.12	0.00	-0.00
R-A-SER-133	-0.00	-0.38	0.37	0.00	-0.00
R-A-SER-134	-0.00	-0.47	0.48	0.00	0.00
R-A-SER-135	-0.01	-0.26	0.30	0.00	0.03
R-A-SER-136	-0.00	-0.25	0.26	0.00	0.01
R-A-GLU-137	-0.00	43.75	-43.20	0.00	0.55
R-A-GLN-138	-0.00	1.01	-0.98	0.00	0.02
R-A-CYS-139	-0.00	0.26	-0.26	0.00	0.00
R-A-GLN-140	-0.00	-0.27	0.26	0.00	-0.01
R-A-PRO-141	-0.00	0.25	-0.25	0.00	0.00
R-A-HIE-142	-0.00	-0.39	0.39	0.00	-0.01
R-A-ARG-143	-0.00	-32.36	31.95	0.00	-0.41
R-A-ASN-144	0.00	-0.13	0.12	0.00	-0.00
R-A-CYS-145	0.00	-0.22	0.22	0.00	-0.00
R-A-THR-146	0.00	-0.16	0.16	0.00	-0.00
R-A-ALA-147	0.00	-0.21	0.21	0.00	-0.00
R-A-LEU-148	0.00	-0.21	0.21	0.00	-0.00
R-A-GLY-149	0.00	-0.11	0.11	0.00	-0.00
R-A-LEU-150	0.00	-0.02	0.02	0.00	-0.00
R-A-ALA-151	-0.00	0.09	-0.09	0.00	0.00
R-A-LEU-152	0.00	-0.22	0.21	0.00	-0.00
R-A-ASN-153	0.00	0.22	-0.22	0.00	0.00
R-A-VAL-154	-0.00	-0.13	0.13	0.00	-0.00
R-A-PRO-155	-0.00	0.14	-0.14	0.00	0.00
R-A-GLY-156	-0.00	-0.23	0.22	0.00	-0.00
R-A-SER-157	-0.00	-0.20	0.20	0.00	-0.00
R-A-SER-158	-0.00	0.14	-0.14	0.00	0.00
R-A-SER-159	-0.00	-0.05	0.05	0.00	-0.00
R-A-HIE-160	-0.00	0.47	-0.46	0.00	0.00
R-A-ASP-161	0.00	33.88	-33.46	0.00	0.42
R-A-THR-162	0.00	0.14	-0.14	0.00	0.00
R-A-LEU-163	0.00	-0.08	0.07	0.00	-0.00
R-A-CYS-164	0.00	-0.22	0.22	0.00	-0.00
R-A-THR-165	0.00	0.27	-0.26	0.00	0.00
R-A-SER-166	0.00	-0.19	0.19	0.00	-0.00
R-A-THR-167	-0.00	-0.19	0.19	0.00	-0.00
R-A-GLY-168	0.00	-0.06	0.06	0.00	-0.00
R-A-HIE-169	0.00	0.22	-0.22	0.00	0.00
R-A-HIE-170	0.00	-0.08	0.08	0.00	-0.00
R-A-HIE-171	0.00	0.23	-0.23	0.00	0.00
R-A-HIE-172	-0.00	-0.15	0.15	0.00	-0.00
R-A-HIE-173	0.00	-0.31	0.30	0.00	-0.00
R-A-HIE-174	0.00	30.75	-30.37	0.00	0.38
L-B-ALA-1	-0.01	-0.95	1.01	0.00	0.06
L-B-PRO-2	-0.00	0.08	-0.07	0.00	0.00
L-B-ARG-3	-0.00	1.02	-1.00	0.00	0.02
L-B-GLN-4	-0.01	-0.23	0.25	0.00	0.01
L-B-ARG-5	-0.00	1.62	-1.58	0.00	0.03
L-B-GLN-6	-0.00	0.10	-0.10	0.00	0.00
L-B-SER-7	-0.00	0.15	-0.14	0.00	0.00
L-B-THR-8	-0.00	0.03	-0.03	0.00	0.00
L-B-LEU-9	-0.00	0.14	-0.14	0.00	-0.00
L-B-VAL-10	-0.00	-0.03	0.03	0.00	-0.00
L-B-LEU-11	0.00	0.04	-0.04	0.00	0.00
L-B-PHE-12	-0.00	-0.00	0.00	0.00	-0.00
L-B-PRO-13	0.00	-0.08	0.08	0.00	-0.00
L-B-GLY-14	0.00	0.20	-0.20	0.00	0.00
L-B-ASP-15	0.00	-6.91	6.83	0.00	-0.09
L-B-LEU-16	-0.00	-0.18	0.18	0.00	-0.00
L-B-ARG-17	-0.00	8.40	-8.28	0.00	0.11
L-B-THR-18	-0.00	-0.15	0.16	0.00	0.00
L-B-ASN-19	-0.00	0.24	-0.22	0.00	0.01
L-B-LEU-20	-0.00	0.23	-0.22	0.00	0.00
L-B-THR-21	-0.00	-0.65	0.64	0.00	-0.01
L-B-ASP-22	-0.00	-11.39	11.26	0.00	-0.14
L-B-ARG-23	-0.01	11.44	-11.28	0.00	0.15
L-B-GLN-24	-0.00	-1.04	1.04	0.00	-0.01
L-B-LEU-25	-0.01	-0.45	0.46	0.00	0.00
L-B-ALA-26	-0.01	-0.62	0.62	0.00	-0.00
L-B-GLU-27	-0.01	-18.13	17.95	0.00	-0.20
L-B-GLU-28	-0.01	-17.91	17.73	0.00	-0.20
L-B-TYR-29	-0.03	-0.85	0.86	0.00	-0.02
L-B-LEU-30	-0.03	-0.82	0.81	0.00	-0.04
L-B-TYR-31	-0.04	-0.91	0.95	0.00	0.00
L-B-ARG-32	-0.03	18.34	-18.00	0.00	0.32
L-B-TYR-33	-0.09	-0.79	0.81	0.00	-0.07
L-B-GLY-34	-0.07	-0.32	0.48	0.00	0.10
L-B-TYR-35	-0.16	0.82	-0.69	0.00	-0.02
L-B-THR-36	-0.04	-0.45	0.58	0.00	0.08
L-B-ARG-37	-0.65	25.59	-23.81	-0.27	0.86
L-B-VAL-38	-0.38	-0.17	0.75	-0.09	0.12
L-B-ALA-39	-0.93	1.32	-0.96	-0.24	-0.81
L-B-GLU-40	-0.17	-18.84	18.80	0.00	-0.22
L-B-MET-41	-0.79	-5.87	5.59	-0.19	-1.26
L-B-ARG-42	-0.57	21.20	-20.52	-0.05	0.07
L-B-GLY-43	-0.37	-0.81	0.85	-0.13	-0.45
L-B-GLU-44	-0.04	-16.41	16.28	0.00	-0.17
L-B-SER-45	-0.02	0.19	-0.11	0.00	0.05
L-B-LYS-46	-0.01	12.76	-12.56	0.00	0.20
L-B-SER-47	-0.01	-0.53	0.56	0.00	0.02
L-B-LEU-48	-0.01	-0.06	0.09	0.00	0.02
L-B-GLY-49	-0.01	-0.13	0.16	0.00	0.02
L-B-PRO-50	-0.03	-0.72	0.72	0.00	-0.03
L-B-ALA-51	-0.03	-0.99	1.04	0.00	0.01
L-B-LEU-52	-0.04	-1.09	1.13	0.00	0.00
L-B-LEU-53	-0.14	-1.29	1.41	0.00	-0.02
L-B-LEU-54	-0.41	-2.25	2.35	-0.06	-0.37
L-B-LEU-55	-0.12	-1.71	1.78	0.00	-0.05
L-B-GLN-56	-0.36	0.17	0.28	0.00	0.09
L-B-LYS-57	-3.20	21.24	-17.83	-0.57	-0.36
L-B-GLN-58	-1.31	-10.74	7.25	-0.29	-5.09
L-B-LEU-59	-0.38	0.34	-0.07	0.00	-0.10
L-B-SER-60	-2.32	-2.15	2.65	-0.32	-2.13
L-B-LEU-61	-2.24	-1.17	2.63	-0.28	-1.06
L-B-PRO-62	-2.94	1.93	-2.16	-0.45	-3.62
L-B-GLU-63	-0.54	-44.14	42.80	-0.24	-2.12
L-B-THR-64	-0.06	0.41	-0.22	0.00	0.12
L-B-GLY-65	-0.01	0.58	-0.54	0.00	0.03
L-B-GLU-66	-0.02	-13.86	13.75	0.00	-0.13
L-B-LEU-67	-0.02	0.32	-0.29	0.00	0.01
L-B-ASP-68	-0.06	-17.76	17.80	0.00	-0.02
L-B-SER-69	-0.08	-0.63	0.86	0.00	0.15
L-B-ALA-70	-0.17	0.56	-0.47	-0.03	-0.11
L-B-THR-71	-0.05	-0.88	0.91	0.00	-0.02
L-B-LEU-72	-0.03	-0.60	0.64	0.00	0.01
L-B-LYS-73	-0.13	10.72	-9.94	-0.02	0.63
L-B-ALA-74	-0.04	-0.09	0.16	0.00	0.02
L-B-MET-75	-0.02	-0.26	0.30	0.00	0.02
L-B-ARG-76	-0.02	11.91	-11.64	0.00	0.25
L-B-THR-77	-0.03	-0.12	0.21	0.00	0.06
L-B-PRO-78	-0.02	-0.24	0.25	0.00	-0.01
L-B-ARG-79	-0.05	26.42	-25.86	0.00	0.51
L-B-CYS-80	-0.03	0.56	-0.51	0.00	0.03
L-B-GLY-81	-0.01	0.09	-0.05	0.00	0.03
L-B-VAL-82	-0.07	0.37	-0.24	0.00	0.06
L-B-PRO-83	-0.41	-0.96	1.48	-0.07	0.03
L-B-ASP-84	-1.23	-36.79	37.64	-0.19	-0.56
L-B-LEU-85	-1.94	-0.20	0.93	-0.35	-1.55
L-B-GLY-86	-0.56	-1.05	1.79	-0.09	0.09
L-B-ARG-87	-2.03	22.69	-19.81	-0.47	0.39
L-B-PHE-88	-0.07	0.59	-0.45	0.00	0.07
L-B-GLN-89	-0.16	0.63	-0.10	0.00	0.37
L-B-THR-90	-1.56	0.63	0.30	-0.39	-1.02
L-B-PHE-91	-1.39	-2.26	2.75	-0.26	-1.16
L-B-GLU-92	-1.66	-58.56	57.80	-0.44	-2.85
L-B-GLY-93	-1.04	0.13	1.69	-0.23	0.56
L-B-ASP-94	-0.60	-34.08	35.33	-0.05	0.59
L-B-LEU-95	-0.93	-2.63	2.97	-0.23	-0.82
L-B-LYS-96	-0.19	32.35	-31.28	0.00	0.89
L-B-TRP-97	-0.04	-0.73	0.77	0.00	-0.01
L-B-HIE-98	-0.06	0.97	-0.80	0.00	0.11
L-B-HIE-99	-0.01	-1.49	1.52	0.00	0.02
L-B-HIE-100	-0.01	0.16	-0.14	0.00	0.01
L-B-ASN-101	-0.00	-0.01	0.01	0.00	-0.00
L-B-ILE-102	-0.01	0.62	-0.61	0.00	-0.00
L-B-THR-103	-0.00	-0.43	0.43	0.00	-0.01
L-B-TYR-104	-0.00	0.30	-0.30	0.00	0.00
L-B-TRP-105	-0.00	-0.61	0.61	0.00	-0.01
L-B-ILE-106	-0.00	0.14	-0.14	0.00	0.00
L-B-GLN-107	-0.00	0.58	-0.57	0.00	0.01
L-B-ASN-108	-0.00	-0.61	0.60	0.00	-0.01
L-B-TYR-109	-0.00	-0.06	0.05	0.00	-0.00
L-B-SER-110	-0.00	0.20	-0.20	0.00	0.00
L-B-GLU-111	-0.00	-8.34	8.23	0.00	-0.11
L-B-ASP-112	0.00	-8.01	7.91	0.00	-0.10
L-B-LEU-113	-0.00	-0.02	0.02	0.00	-0.00
L-B-PRO-114	-0.00	-0.27	0.27	0.00	-0.01
L-B-ARG-115	-0.00	8.27	-8.17	0.00	0.10
L-B-ALA-116	-0.00	-0.28	0.28	0.00	-0.00
L-B-VAL-117	-0.00	-0.20	0.20	0.00	-0.00
L-B-ILE-118	-0.00	-0.28	0.27	0.00	-0.01
L-B-ASP-119	-0.00	-11.02	10.88	0.00	-0.14
L-B-ASP-120	-0.00	-9.67	9.55	0.00	-0.12
L-B-ALA-121	-0.00	-0.20	0.20	0.00	-0.00
L-B-PHE-122	-0.00	-0.40	0.39	0.00	-0.01
L-B-ALA-123	-0.00	-0.53	0.52	0.00	-0.01
L-B-ARG-124	-0.01	9.19	-9.04	0.00	0.14
L-B-ALA-125	-0.01	-0.28	0.30	0.00	0.01
L-B-PHE-126	-0.01	-0.54	0.54	0.00	-0.01
L-B-ALA-127	-0.00	-0.25	0.26	0.00	0.00
L-B-LEU-128	-0.02	0.02	0.02	0.00	0.02
L-B-TRP-129	-0.03	-0.07	0.09	0.00	-0.02
L-B-SER-130	-0.00	-0.20	0.20	0.00	0.00
L-B-ALA-131	-0.01	0.29	-0.26	0.00	0.02
L-B-VAL-132	-0.02	0.13	-0.08	0.00	0.03
L-B-THR-133	-0.02	1.06	-0.99	0.00	0.06
L-B-PRO-134	-0.01	0.54	-0.53	0.00	-0.00
L-B-LEU-135	-0.01	0.67	-0.65	0.00	0.01
L-B-THR-136	-0.00	-0.10	0.10	0.00	-0.00
L-B-PHE-137	-0.01	0.46	-0.46	0.00	-0.00
L-B-THR-138	-0.00	-0.30	0.30	0.00	-0.01
L-B-ARG-139	-0.00	11.17	-11.03	0.00	0.14
L-B-VAL-140	-0.00	-0.11	0.11	0.00	-0.00
L-B-TYR-141	-0.00	0.01	-0.01	0.00	-0.00
L-B-SER-142	0.00	-0.30	0.29	0.00	-0.00
L-B-ARG-143	-0.00	12.43	-12.28	0.00	0.16
L-B-ASP-144	-0.00	-15.70	15.52	0.00	-0.18
L-B-ALA-145	-0.00	-0.24	0.24	0.00	0.00
L-B-ASP-146	-0.01	-19.41	19.21	0.00	-0.21
L-B-ILE-147	-0.01	0.38	-0.37	0.00	0.00
L-B-VAL-148	-0.00	-0.34	0.34	0.00	-0.00
L-B-ILE-149	-0.00	0.15	-0.15	0.00	-0.00
L-B-GLN-150	-0.00	-0.13	0.13	0.00	-0.00
L-B-PHE-151	-0.00	0.04	-0.04	0.00	-0.00
L-B-GLY-152	-0.00	0.22	-0.21	0.00	0.00
L-B-VAL-153	-0.00	-0.47	0.47	0.00	-0.01
L-B-ALA-154	-0.00	-0.21	0.21	0.00	-0.00
L-B-GLU-155	-0.00	-11.89	11.75	0.00	-0.15
L-B-HIE-156	-0.00	0.38	-0.38	0.00	0.00
L-B-GLY-157	-0.00	-0.34	0.34	0.00	0.00
L-B-ASP-158	-0.00	-16.39	16.21	0.00	-0.18
L-B-GLY-159	-0.00	0.19	-0.17	0.00	0.02
L-B-TYR-160	-0.02	0.21	-0.17	0.00	0.02
L-B-PRO-161	-0.00	-0.61	0.61	0.00	-0.01
L-B-PHE-162	-0.00	0.10	-0.10	0.00	-0.00
L-B-ASP-163	-0.00	-15.38	15.19	0.00	-0.19
L-B-GLY-164	-0.00	-0.45	0.45	0.00	-0.01
L-B-LYS-165	-0.00	10.44	-10.29	0.00	0.14
L-B-ASP-166	-0.01	-10.84	10.74	0.00	-0.11
L-B-GLY-167	-0.00	-0.30	0.31	0.00	0.01
L-B-LEU-168	-0.01	0.45	-0.43	0.00	0.01
L-B-LEU-169	-0.01	0.40	-0.38	0.00	0.00
L-B-ALA-170	-0.01	0.04	-0.02	0.00	0.01
L-B-HIE-171	-0.01	-0.18	0.21	0.00	0.02
L-B-ALA-172	-0.01	-0.39	0.43	0.00	0.03
L-B-PHE-173	-0.03	0.44	-0.34	0.00	0.07
L-B-PRO-174	-0.08	1.57	-1.49	0.00	-0.00
L-B-PRO-175	-0.08	-0.59	0.66	0.00	-0.01
L-B-GLY-176	-0.02	0.34	-0.27	0.00	0.04
L-B-PRO-177	-0.07	-0.63	0.70	0.00	0.01
L-B-GLY-178	-0.02	0.20	-0.12	0.00	0.06
L-B-ILE-179	-0.03	0.62	-0.59	0.00	0.01
L-B-GLN-180	-0.10	0.63	-0.43	0.00	0.09
L-B-GLY-181	-0.01	0.39	-0.36	0.00	0.02
L-B-ASP-182	-0.01	-20.98	20.76	0.00	-0.22
L-B-ALA-183	-0.00	0.14	-0.13	0.00	0.01
L-B-HIE-184	-0.01	-0.89	0.89	0.00	-0.01
L-B-PHE-185	-0.01	-0.15	0.14	0.00	-0.01
L-B-ASP-186	-0.00	-12.49	12.34	0.00	-0.16
L-B-ASP-187	-0.00	-10.47	10.34	0.00	-0.13
L-B-ASP-188	-0.00	-9.49	9.37	0.00	-0.12
L-B-GLU-189	-0.00	-10.96	10.83	0.00	-0.13
L-B-LEU-190	-0.00	-0.06	0.06	0.00	-0.00
L-B-TRP-191	-0.01	0.30	-0.29	0.00	-0.00
L-B-SER-192	-0.00	-0.52	0.52	0.00	-0.00
L-B-LEU-193	-0.01	-0.31	0.33	0.00	0.01
L-B-GLY-194	-0.01	-0.03	0.06	0.00	0.03
L-B-LYS-195	-0.01	5.55	-5.43	0.00	0.11
L-B-GLY-196	-0.00	-0.20	0.20	0.00	-0.00
L-B-VAL-197	-0.00	0.16	-0.15	0.00	0.00
L-B-VAL-198	-0.00	-0.13	0.13	0.00	-0.00
L-B-VAL-199	-0.00	0.04	-0.04	0.00	-0.00
L-B-PRO-200	0.00	0.09	-0.09	0.00	0.00
L-B-THR-201	-0.00	-0.06	0.06	0.00	-0.00
L-B-ARG-202	0.00	5.38	-5.32	0.00	0.07
L-B-PHE-203	0.00	0.06	-0.06	0.00	0.00
L-B-GLY-204	0.00	-0.06	0.06	0.00	0.00
L-B-ASN-205	0.00	-0.17	0.17	0.00	-0.00
L-B-ALA-206	0.00	0.08	-0.07	0.00	0.00
L-B-ASP-207	0.00	-5.02	4.96	0.00	-0.06
L-B-GLY-208	0.00	-0.05	0.05	0.00	-0.00
L-B-ALA-209	0.00	-0.01	0.01	0.00	0.00
L-B-ALA-210	-0.00	0.14	-0.13	0.00	0.00
L-B-CYS-211	-0.00	-0.25	0.24	0.00	-0.00
L-B-HIE-212	-0.00	-0.08	0.09	0.00	0.00
L-B-PHE-213	-0.00	-0.14	0.13	0.00	-0.00
L-B-PRO-214	-0.00	-0.14	0.14	0.00	-0.00
L-B-PHE-215	-0.00	-0.04	0.04	0.00	-0.00
L-B-ILE-216	-0.00	-0.13	0.13	0.00	-0.00
L-B-PHE-217	-0.00	-0.02	0.02	0.00	-0.00
L-B-GLU-218	-0.00	-1.58	1.56	0.00	-0.02
L-B-GLY-219	0.00	0.05	-0.05	0.00	0.00
L-B-ARG-220	-0.00	1.99	-1.97	0.00	0.02
L-B-SER-221	-0.00	-0.01	0.01	0.00	0.00
L-B-TYR-222	-0.00	-0.05	0.04	0.00	-0.00
L-B-SER-223	-0.00	-0.16	0.15	0.00	-0.00
L-B-ALA-224	-0.00	0.10	-0.09	0.00	0.00
L-B-CYS-225	-0.00	0.05	-0.05	0.00	-0.00
L-B-THR-226	-0.00	-0.11	0.11	0.00	-0.00
L-B-THR-227	0.00	0.02	-0.02	0.00	0.00
L-B-ASP-228	0.00	-2.37	2.34	0.00	-0.03
L-B-GLY-229	0.00	0.06	-0.06	0.00	0.00
L-B-ARG-230	0.00	3.25	-3.21	0.00	0.04
L-B-SER-231	0.00	-0.01	0.01	0.00	0.00
L-B-ASP-232	0.00	-3.22	3.18	0.00	-0.04
L-B-GLY-233	0.00	-0.04	0.04	0.00	-0.00
L-B-LEU-234	0.00	0.09	-0.09	0.00	0.00
L-B-PRO-235	0.00	-0.05	0.05	0.00	-0.00
L-B-TRP-236	0.00	-0.06	0.06	0.00	-0.00
L-B-CYS-237	-0.00	0.02	-0.02	0.00	0.00
L-B-SER-238	0.00	-0.16	0.15	0.00	-0.00
L-B-THR-239	-0.00	-0.10	0.10	0.00	-0.00
L-B-THR-240	-0.00	0.01	-0.01	0.00	-0.00
L-B-ALA-241	-0.00	0.06	-0.06	0.00	-0.00
L-B-ASN-242	-0.00	-0.13	0.12	0.00	-0.00
L-B-TYR-243	0.00	0.12	-0.12	0.00	0.00
L-B-ASP-244	-0.00	-2.12	2.09	0.00	-0.03
L-B-THR-245	-0.00	0.00	0.00	0.00	-0.00
L-B-ASP-246	0.00	-4.30	4.24	0.00	-0.05
L-B-ASP-247	-0.00	-2.99	2.95	0.00	-0.04
L-B-ARG-248	0.00	4.71	-4.66	0.00	0.06
L-B-PHE-249	-0.00	-0.01	0.01	0.00	-0.00
L-B-GLY-250	0.00	0.11	-0.10	0.00	0.00
L-B-PHE-251	0.00	-0.07	0.07	0.00	-0.00
L-B-CYS-252	0.00	0.12	-0.11	0.00	0.00
L-B-PRO-253	0.00	0.06	-0.06	0.00	0.00
L-B-SER-254	0.00	-0.03	0.03	0.00	-0.00
L-B-GLU-255	0.00	-5.70	5.63	0.00	-0.07
L-B-ARG-256	0.00	4.24	-4.19	0.00	0.05
L-B-LEU-257	0.00	0.09	-0.09	0.00	0.00
L-B-TYR-258	0.00	-0.07	0.07	0.00	-0.00
L-B-THR-259	0.00	0.04	-0.04	0.00	0.00
L-B-ARG-260	-0.00	6.85	-6.77	0.00	0.08
L-B-ASP-261	0.00	-6.67	6.59	0.00	-0.08
L-B-GLY-262	0.00	-0.02	0.02	0.00	-0.00
L-B-ASN-263	0.00	0.14	-0.14	0.00	0.00
L-B-ALA-264	0.00	-0.12	0.12	0.00	-0.00
L-B-ASP-265	0.00	-5.50	5.43	0.00	-0.07
L-B-GLY-266	0.00	0.04	-0.04	0.00	0.00
L-B-LYS-267	0.00	4.00	-3.94	0.00	0.05
L-B-PRO-268	0.00	0.04	-0.04	0.00	0.00
L-B-CYS-269	0.00	0.09	-0.08	0.00	0.00
L-B-GLN-270	0.00	-0.12	0.12	0.00	-0.00
L-B-PHE-271	-0.00	0.03	-0.03	0.00	-0.00
L-B-PRO-272	0.00	0.04	-0.04	0.00	0.00
L-B-PHE-273	0.00	0.01	-0.01	0.00	0.00
L-B-ILE-274	0.00	-0.02	0.02	0.00	-0.00
L-B-PHE-275	-0.00	0.03	-0.02	0.00	-0.00
L-B-GLN-276	0.00	0.02	-0.02	0.00	0.00
L-B-GLY-277	0.00	0.03	-0.03	0.00	0.00
L-B-GLN-278	0.00	0.08	-0.08	0.00	0.00
L-B-SER-279	0.00	-0.08	0.08	0.00	-0.00
L-B-TYR-280	0.00	0.03	-0.03	0.00	0.00
L-B-SER-281	0.00	-0.01	0.01	0.00	0.00
L-B-ALA-282	0.00	0.05	-0.05	0.00	0.00
L-B-CYS-283	0.00	-0.02	0.02	0.00	-0.00
L-B-THR-284	0.00	-0.09	0.09	0.00	-0.00
L-B-THR-285	-0.00	-0.10	0.10	0.00	-0.00
L-B-ASP-286	0.00	-6.03	5.95	0.00	-0.08
L-B-GLY-287	0.00	-0.11	0.11	0.00	-0.00
L-B-ARG-288	0.00	7.35	-7.26	0.00	0.09
L-B-SER-289	0.00	-0.08	0.08	0.00	-0.00
L-B-ASP-290	-0.00	-8.19	8.09	0.00	-0.10
L-B-GLY-291	0.00	-0.01	0.01	0.00	-0.00
L-B-TYR-292	0.00	-0.01	0.01	0.00	0.00
L-B-ARG-293	0.00	6.64	-6.56	0.00	0.08
L-B-TRP-294	0.00	0.03	-0.03	0.00	0.00
L-B-CYS-295	0.00	-0.10	0.10	0.00	-0.00
L-B-ALA-296	0.00	0.00	-0.00	0.00	-0.00
L-B-THR-297	0.00	0.02	-0.02	0.00	0.00
L-B-THR-298	0.00	-0.10	0.10	0.00	-0.00
L-B-ALA-299	0.00	-0.06	0.06	0.00	-0.00
L-B-ASN-300	-0.00	-0.04	0.04	0.00	-0.00
L-B-TYR-301	0.00	-0.01	0.01	0.00	0.00
L-B-ASP-302	0.00	-4.36	4.30	0.00	-0.05
L-B-ARG-303	0.00	4.14	-4.09	0.00	0.05
L-B-ASP-304	0.00	-4.27	4.22	0.00	-0.05
L-B-LYS-305	0.00	5.23	-5.17	0.00	0.07
L-B-LEU-306	0.00	0.01	-0.01	0.00	0.00
L-B-PHE-307	0.00	0.03	-0.03	0.00	0.00
L-B-GLY-308	0.00	0.06	-0.06	0.00	-0.00
L-B-PHE-309	-0.00	0.10	-0.10	0.00	-0.00
L-B-CYS-310	0.00	-0.20	0.20	0.00	-0.00
L-B-PRO-311	0.00	0.08	-0.08	0.00	0.00
L-B-THR-312	-0.00	0.09	-0.09	0.00	0.00
L-B-ARG-313	0.00	5.31	-5.25	0.00	0.07
L-B-ALA-314	0.00	-0.12	0.12	0.00	-0.00
L-B-ASP-315	0.00	-5.26	5.20	0.00	-0.06
L-B-SER-316	-0.00	-0.02	0.02	0.00	-0.00
L-B-THR-317	-0.00	0.30	-0.29	0.00	0.00
L-B-VAL-318	-0.00	-0.09	0.09	0.00	-0.00
L-B-MET-319	-0.00	-0.24	0.24	0.00	-0.00
L-B-GLY-320	0.00	0.12	-0.11	0.00	0.00
L-B-GLY-321	0.00	-0.19	0.19	0.00	-0.00
L-B-ASN-322	-0.00	-0.17	0.17	0.00	-0.00
L-B-SER-323	-0.00	0.10	-0.10	0.00	0.00
L-B-ALA-324	0.00	0.00	-0.00	0.00	-0.00
L-B-GLY-325	0.00	-0.04	0.04	0.00	0.00
L-B-GLU-326	0.00	-6.23	6.15	0.00	-0.08
L-B-LEU-327	0.00	0.00	-0.00	0.00	0.00
L-B-CYS-328	0.00	-0.09	0.09	0.00	0.00
L-B-VAL-329	0.00	0.04	-0.04	0.00	0.00
L-B-PHE-330	-0.00	-0.06	0.06	0.00	-0.00
L-B-PRO-331	0.00	-0.10	0.10	0.00	0.00
L-B-PHE-332	0.00	0.04	-0.04	0.00	0.00
L-B-THR-333	0.00	-0.14	0.14	0.00	-0.00
L-B-PHE-334	0.00	0.02	-0.02	0.00	-0.00
L-B-LEU-335	0.00	0.08	-0.08	0.00	0.00
L-B-GLY-336	0.00	0.07	-0.07	0.00	0.00
L-B-LYS-337	0.00	2.01	-1.98	0.00	0.03
L-B-GLU-338	0.00	-2.83	2.80	0.00	-0.04
L-B-TYR-339	-0.00	-0.05	0.05	0.00	-0.00
L-B-SER-340	0.00	-0.09	0.09	0.00	-0.00
L-B-THR-341	-0.00	0.06	-0.06	0.00	-0.00
L-B-CYS-342	-0.00	0.18	-0.18	0.00	0.00
L-B-THR-343	-0.00	-0.17	0.16	0.00	-0.00
L-B-SER-344	-0.00	0.02	-0.02	0.00	0.00
L-B-GLU-345	-0.00	-2.61	2.58	0.00	-0.03
L-B-GLY-346	-0.00	0.02	-0.02	0.00	0.00
L-B-ARG-347	-0.00	5.15	-5.08	0.00	0.07
L-B-GLY-348	-0.00	0.15	-0.13	0.00	0.02
L-B-ASP-349	-0.00	-5.18	5.13	0.00	-0.05
L-B-GLY-350	-0.00	-0.03	0.04	0.00	0.01
L-B-ARG-351	-0.00	7.38	-7.26	0.00	0.11
L-B-LEU-352	-0.00	-0.19	0.19	0.00	-0.00
L-B-TRP-353	-0.00	-0.02	0.02	0.00	-0.00
L-B-CYS-354	0.00	-0.13	0.13	0.00	-0.00
L-B-ALA-355	-0.00	-0.04	0.04	0.00	-0.00
L-B-THR-356	0.00	0.03	-0.03	0.00	-0.00
L-B-THR-357	-0.00	-0.09	0.09	0.00	-0.00
L-B-SER-358	0.00	0.02	-0.02	0.00	0.00
L-B-ASN-359	0.00	-0.17	0.17	0.00	-0.00
L-B-PHE-360	0.00	0.02	-0.02	0.00	-0.00
L-B-ASP-361	0.00	-3.14	3.10	0.00	-0.04
L-B-SER-362	0.00	-0.06	0.06	0.00	-0.00
L-B-ASP-363	0.00	-4.14	4.09	0.00	-0.05
L-B-LYS-364	0.00	3.84	-3.80	0.00	0.05
L-B-LYS-365	0.00	5.94	-5.87	0.00	0.07
L-B-TRP-366	-0.00	-0.11	0.11	0.00	-0.00
L-B-GLY-367	0.00	0.21	-0.21	0.00	0.00
L-B-PHE-368	-0.00	-0.07	0.07	0.00	-0.00
L-B-CYS-369	-0.00	-0.18	0.18	0.00	-0.00
L-B-PRO-370	-0.00	0.25	-0.25	0.00	0.00
L-B-ASP-371	-0.00	-6.74	6.69	0.00	-0.05
L-B-GLN-372	-0.01	-0.01	0.04	0.00	0.02
L-B-GLY-373	-0.00	0.20	-0.18	0.00	0.02
L-B-TYR-374	-0.01	0.27	-0.23	0.00	0.03
L-B-SER-375	-0.01	-0.62	0.63	0.00	0.00
L-B-LEU-376	-0.00	-0.55	0.55	0.00	-0.01
L-B-PHE-377	-0.02	-0.74	0.75	0.00	-0.00
L-B-LEU-378	-0.07	-0.85	0.89	0.00	-0.03
L-B-VAL-379	-0.01	-0.83	0.83	0.00	-0.02
L-B-ALA-380	-0.01	-0.93	0.93	0.00	-0.01
L-B-ALA-381	-0.01	-0.62	0.66	0.00	0.02
L-B-HIE-382	-0.04	-0.29	0.42	0.00	0.09
L-B-GLU-383	-0.02	-23.35	23.13	0.00	-0.24
L-B-PHE-384	-0.02	-0.42	0.45	0.00	0.01
L-B-GLY-385	-0.02	-0.71	0.75	0.00	0.02
L-B-HIE-386	-0.08	-2.76	2.82	0.00	-0.02
L-B-ALA-387	-0.02	-0.38	0.45	0.00	0.04
L-B-LEU-388	-0.09	-0.68	0.91	0.00	0.14
L-B-GLY-389	0.08	-8.62	6.48	-0.11	-2.18
L-B-LEU-390	-0.54	-1.24	1.50	-0.01	-0.29
L-B-ASP-391	-2.31	-60.25	64.18	-0.64	0.98
L-B-HIE-392	-0.50	-3.76	4.58	-0.01	0.31
L-B-SER-393	-1.47	-1.41	1.70	-0.19	-1.38
L-B-SER-394	-2.81	-0.65	2.27	-0.36	-1.55
L-B-VAL-395	-2.73	-1.69	2.69	-0.33	-2.07
L-B-PRO-396	-4.07	-0.39	0.85	-0.59	-4.20
L-B-GLU-397	-3.24	-5.78	8.81	-0.47	-0.68
L-B-ALA-398	-0.42	1.58	-1.27	0.00	-0.10
L-B-LEU-399	-0.15	0.87	-0.75	0.00	-0.03
L-B-MET-400	-0.17	-0.05	0.21	0.00	-0.01
L-B-TYR-401	-0.54	0.79	-0.44	-0.02	-0.21
L-B-PRO-402	-0.12	0.70	-0.71	0.00	-0.14
L-B-MET-403	-0.14	-0.00	0.17	0.00	0.03
L-B-TYR-404	-0.09	-0.37	0.58	0.00	0.11
L-B-ARG-405	-2.80	13.10	-10.07	-0.34	-0.11
L-B-PHE-406	-0.55	-0.34	0.97	-0.07	0.02
L-B-THR-407	-1.18	-2.24	2.04	-0.17	-1.55
L-B-GLU-408	-0.09	-5.49	5.56	0.00	-0.02
L-B-GLY-409	-0.08	0.67	-0.47	0.00	0.12
L-B-PRO-410	-0.08	0.37	-0.23	0.00	0.06
L-B-PRO-411	-1.06	-0.61	0.86	-0.16	-0.97
L-B-LEU-412	-0.08	1.27	-1.14	0.00	0.05
L-B-HIE-413	-0.56	0.17	0.13	-0.00	-0.26
L-B-LYS-414	-0.78	6.57	-4.18	-0.24	1.37
L-B-ASP-415	-3.78	-27.40	29.17	-0.37	-2.38
L-B-ASP-416	-0.77	-32.58	31.66	-0.01	-1.70
L-B-VAL-417	-0.16	-1.32	1.43	0.00	-0.05
L-B-ASN-418	-1.95	-1.78	3.84	-0.34	-0.24
L-B-GLY-419	-0.91	-0.23	0.66	-0.14	-0.62
L-B-ILE-420	-0.16	-1.42	1.39	0.00	-0.19
L-B-ARG-421	-0.12	20.94	-20.36	0.00	0.46
L-B-HIE-422	-2.65	0.12	1.75	-0.52	-1.30
L-B-LEU-423	-1.28	0.61	-0.48	-0.23	-1.38
L-B-TYR-424	-0.11	-0.13	0.19	0.00	-0.06
L-B-GLY-425	-0.02	-23.45	23.26	0.00	-0.20
