# Supplementary material for: Matrix metalloproteinase/Fas ligand (MMP/FasL) interaction dynamics in COVID-19: An in silico study and neuroimmune perspective
Source: Heliyon. 2024 May 15;10(10):e30898. doi: 10.1016/j.heliyon.2024.e30898 (PMC11128882; doi:10.1016/j.heliyon.2024.e30898)
Supplement: Multimedia component 3 [file mmc3.zip › string_interactions _spl_1_spl_.tsv]

#node1	node2	node1_string_id	node2_string_id	neighborhood_on_chromosome	gene_fusion	phylogenetic_cooccurrence	homology	coexpression	experimentally_determined_interaction	database_annotated	automated_textmining	combined_score
CD44	TIMP1	9606.ENSP00000398632	9606.ENSP00000218388	0	0	0	0	0.202	0	0	0.907	0.922
CD44	MMP2	9606.ENSP00000398632	9606.ENSP00000219070	0	0	0	0	0.080	0	0.500	0.942	0.971
CD44	MMP7	9606.ENSP00000398632	9606.ENSP00000260227	0	0	0	0	0.093	0.292	0.500	0.926	0.973
CD44	TIMP2	9606.ENSP00000398632	9606.ENSP00000262768	0	0	0	0	0.085	0	0	0.439	0.465
CD44	NID1	9606.ENSP00000398632	9606.ENSP00000264187	0	0	0	0	0.045	0	0	0.991	0.991
CD44	TIMP3	9606.ENSP00000398632	9606.ENSP00000266085	0	0	0	0	0.048	0	0	0.399	0.403
CD44	MMP1	9606.ENSP00000398632	9606.ENSP00000322788	0	0	0	0	0.110	0	0	0.475	0.512
CD44	MMP9	9606.ENSP00000398632	9606.ENSP00000361405	0	0	0	0	0.100	0	0.500	0.995	0.998
CD44	SPP1	9606.ENSP00000398632	9606.ENSP00000378517	0	0	0	0	0.143	0.369	0.900	0.996	0.999
MMP1	TIMP1	9606.ENSP00000322788	9606.ENSP00000218388	0	0	0	0	0.123	0.935	0.400	0.984	0.999
MMP1	MMP2	9606.ENSP00000322788	9606.ENSP00000219070	0	0	0	0.864	0.181	0	0.900	0.215	0.930
MMP1	MMP7	9606.ENSP00000322788	9606.ENSP00000260227	0	0	0.079	0.916	0.149	0	0.500	0.727	0.878
MMP1	TIMP2	9606.ENSP00000322788	9606.ENSP00000262768	0	0	0	0	0.095	0.186	0	0.921	0.936
MMP1	NID1	9606.ENSP00000322788	9606.ENSP00000264187	0	0	0	0	0.084	0	0.400	0.302	0.583
MMP1	TIMP3	9606.ENSP00000322788	9606.ENSP00000266085	0	0	0	0	0.115	0.186	0	0.680	0.749
MMP1	MMP10	9606.ENSP00000322788	9606.ENSP00000279441	0	0	0.067	0.946	0.562	0	0.500	0.090	0.789
MMP1	CD44	9606.ENSP00000322788	9606.ENSP00000398632	0	0	0	0	0.110	0	0	0.475	0.512
MMP1	SPP1	9606.ENSP00000322788	9606.ENSP00000378517	0	0	0	0	0.094	0	0	0.507	0.534
MMP1	MMP9	9606.ENSP00000322788	9606.ENSP00000361405	0	0	0	0.743	0.154	0	0.900	0.725	0.974
MMP10	TIMP1	9606.ENSP00000279441	9606.ENSP00000218388	0	0	0	0	0.096	0.929	0	0.838	0.988
MMP10	MMP2	9606.ENSP00000279441	9606.ENSP00000219070	0	0	0.062	0.869	0.068	0	0.500	0.438	0.721
MMP10	MMP7	9606.ENSP00000279441	9606.ENSP00000260227	0	0	0.078	0.923	0.175	0	0.500	0.653	0.850
MMP10	TIMP2	9606.ENSP00000279441	9606.ENSP00000262768	0	0	0	0	0.063	0.915	0	0.791	0.981
MMP10	TIMP3	9606.ENSP00000279441	9606.ENSP00000266085	0	0	0	0	0.099	0.186	0	0.593	0.676
MMP10	MMP9	9606.ENSP00000279441	9606.ENSP00000361405	0	0	0	0.778	0.135	0	0.500	0.202	0.624
MMP10	MMP1	9606.ENSP00000279441	9606.ENSP00000322788	0	0	0.067	0.946	0.562	0	0.500	0.090	0.789
MMP2	TIMP1	9606.ENSP00000219070	9606.ENSP00000218388	0	0	0	0	0.148	0.160	0.400	0.994	0.997
MMP2	NID1	9606.ENSP00000219070	9606.ENSP00000264187	0	0	0	0	0.211	0	0	0.524	0.608
MMP2	MMP10	9606.ENSP00000219070	9606.ENSP00000279441	0	0	0.062	0.869	0.068	0	0.500	0.438	0.721
MMP2	SPP1	9606.ENSP00000219070	9606.ENSP00000378517	0	0	0	0	0.087	0	0	0.836	0.843
MMP2	MMP9	9606.ENSP00000219070	9606.ENSP00000361405	0	0	0.061	0.927	0.128	0	0.900	0.116	0.918
MMP2	MMP1	9606.ENSP00000219070	9606.ENSP00000322788	0	0	0	0.864	0.181	0	0.900	0.215	0.930
MMP2	MMP7	9606.ENSP00000219070	9606.ENSP00000260227	0	0	0	0.878	0.128	0	0.800	0.798	0.961
MMP2	CD44	9606.ENSP00000219070	9606.ENSP00000398632	0	0	0	0	0.080	0	0.500	0.942	0.971
MMP2	TIMP3	9606.ENSP00000219070	9606.ENSP00000266085	0	0	0	0	0.260	0.559	0.900	0.909	0.996
MMP2	TIMP2	9606.ENSP00000219070	9606.ENSP00000262768	0	0	0	0	0.154	0.985	0.500	0.999	0.999
MMP7	TIMP1	9606.ENSP00000260227	9606.ENSP00000218388	0	0	0	0	0.075	0.160	0	0.911	0.925
MMP7	MMP2	9606.ENSP00000260227	9606.ENSP00000219070	0	0	0	0.878	0.128	0	0.800	0.798	0.961
MMP7	MMP10	9606.ENSP00000260227	9606.ENSP00000279441	0	0	0.078	0.923	0.175	0	0.500	0.653	0.850
MMP7	NID1	9606.ENSP00000260227	9606.ENSP00000264187	0	0	0	0	0	0	0.750	0.434	0.852
MMP7	MMP1	9606.ENSP00000260227	9606.ENSP00000322788	0	0	0.079	0.916	0.149	0	0.500	0.727	0.878
MMP7	MMP9	9606.ENSP00000260227	9606.ENSP00000361405	0	0	0	0.803	0.150	0	0.400	0.789	0.883
MMP7	TIMP3	9606.ENSP00000260227	9606.ENSP00000266085	0	0	0	0	0.062	0.307	0	0.890	0.922
MMP7	SPP1	9606.ENSP00000260227	9606.ENSP00000378517	0	0	0	0	0.149	0	0.750	0.745	0.941
MMP7	TIMP2	9606.ENSP00000260227	9606.ENSP00000262768	0	0	0	0	0.055	0.307	0	0.931	0.951
MMP7	CD44	9606.ENSP00000260227	9606.ENSP00000398632	0	0	0	0	0.093	0.292	0.500	0.926	0.973
MMP9	TIMP1	9606.ENSP00000361405	9606.ENSP00000218388	0	0	0	0	0.075	0.572	0.900	0.999	0.999
MMP9	MMP2	9606.ENSP00000361405	9606.ENSP00000219070	0	0	0.061	0.927	0.128	0	0.900	0.116	0.918
MMP9	MMP7	9606.ENSP00000361405	9606.ENSP00000260227	0	0	0	0.803	0.150	0	0.400	0.789	0.883
MMP9	TIMP2	9606.ENSP00000361405	9606.ENSP00000262768	0	0	0	0	0.133	0.303	0	0.997	0.998
MMP9	NID1	9606.ENSP00000361405	9606.ENSP00000264187	0	0	0	0	0.058	0	0.400	0.421	0.644
MMP9	TIMP3	9606.ENSP00000361405	9606.ENSP00000266085	0	0	0	0	0.108	0.303	0.900	0.942	0.995
MMP9	MMP10	9606.ENSP00000361405	9606.ENSP00000279441	0	0	0	0.778	0.135	0	0.500	0.202	0.624
MMP9	MMP1	9606.ENSP00000361405	9606.ENSP00000322788	0	0	0	0.743	0.154	0	0.900	0.725	0.974
MMP9	SPP1	9606.ENSP00000361405	9606.ENSP00000378517	0	0	0	0	0.138	0	0	0.941	0.947
MMP9	CD44	9606.ENSP00000361405	9606.ENSP00000398632	0	0	0	0	0.100	0	0.500	0.995	0.998
NID1	MMP2	9606.ENSP00000264187	9606.ENSP00000219070	0	0	0	0	0.211	0	0	0.524	0.608
NID1	MMP7	9606.ENSP00000264187	9606.ENSP00000260227	0	0	0	0	0	0	0.750	0.434	0.852
NID1	MMP1	9606.ENSP00000264187	9606.ENSP00000322788	0	0	0	0	0.084	0	0.400	0.302	0.583
NID1	MMP9	9606.ENSP00000264187	9606.ENSP00000361405	0	0	0	0	0.058	0	0.400	0.421	0.644
NID1	CD44	9606.ENSP00000264187	9606.ENSP00000398632	0	0	0	0	0.045	0	0	0.991	0.991
SPP1	TIMP1	9606.ENSP00000378517	9606.ENSP00000218388	0	0	0	0	0.225	0	0	0.729	0.781
SPP1	MMP2	9606.ENSP00000378517	9606.ENSP00000219070	0	0	0	0	0.087	0	0	0.836	0.843
SPP1	MMP7	9606.ENSP00000378517	9606.ENSP00000260227	0	0	0	0	0.149	0	0.750	0.745	0.941
SPP1	TIMP2	9606.ENSP00000378517	9606.ENSP00000262768	0	0	0	0	0.130	0	0	0.479	0.527
SPP1	MMP1	9606.ENSP00000378517	9606.ENSP00000322788	0	0	0	0	0.094	0	0	0.507	0.534
SPP1	MMP9	9606.ENSP00000378517	9606.ENSP00000361405	0	0	0	0	0.138	0	0	0.941	0.947
SPP1	CD44	9606.ENSP00000378517	9606.ENSP00000398632	0	0	0	0	0.143	0.369	0.900	0.996	0.999
TIMP1	TIMP2	9606.ENSP00000218388	9606.ENSP00000262768	0	0	0.059	0.888	0.147	0	0	0.521	0.582
TIMP1	TIMP3	9606.ENSP00000218388	9606.ENSP00000266085	0	0	0.066	0.870	0.123	0	0	0.650	0.689
TIMP1	SPP1	9606.ENSP00000218388	9606.ENSP00000378517	0	0	0	0	0.225	0	0	0.729	0.781
TIMP1	CD44	9606.ENSP00000218388	9606.ENSP00000398632	0	0	0	0	0.202	0	0	0.907	0.922
TIMP1	MMP7	9606.ENSP00000218388	9606.ENSP00000260227	0	0	0	0	0.075	0.160	0	0.911	0.925
TIMP1	MMP10	9606.ENSP00000218388	9606.ENSP00000279441	0	0	0	0	0.096	0.929	0	0.838	0.988
TIMP1	MMP2	9606.ENSP00000218388	9606.ENSP00000219070	0	0	0	0	0.148	0.160	0.400	0.994	0.997
TIMP1	MMP9	9606.ENSP00000218388	9606.ENSP00000361405	0	0	0	0	0.075	0.572	0.900	0.999	0.999
TIMP1	MMP1	9606.ENSP00000218388	9606.ENSP00000322788	0	0	0	0	0.123	0.935	0.400	0.984	0.999
TIMP2	TIMP1	9606.ENSP00000262768	9606.ENSP00000218388	0	0	0.059	0.888	0.147	0	0	0.521	0.582
TIMP2	MMP2	9606.ENSP00000262768	9606.ENSP00000219070	0	0	0	0	0.154	0.985	0.500	0.999	0.999
TIMP2	MMP7	9606.ENSP00000262768	9606.ENSP00000260227	0	0	0	0	0.055	0.307	0	0.931	0.951
TIMP2	CD44	9606.ENSP00000262768	9606.ENSP00000398632	0	0	0	0	0.085	0	0	0.439	0.465
TIMP2	SPP1	9606.ENSP00000262768	9606.ENSP00000378517	0	0	0	0	0.130	0	0	0.479	0.527
TIMP2	TIMP3	9606.ENSP00000262768	9606.ENSP00000266085	0	0	0	0.922	0.181	0.625	0	0.770	0.923
TIMP2	MMP1	9606.ENSP00000262768	9606.ENSP00000322788	0	0	0	0	0.095	0.186	0	0.921	0.936
TIMP2	MMP10	9606.ENSP00000262768	9606.ENSP00000279441	0	0	0	0	0.063	0.915	0	0.791	0.981
TIMP2	MMP9	9606.ENSP00000262768	9606.ENSP00000361405	0	0	0	0	0.133	0.303	0	0.997	0.998
TIMP3	TIMP1	9606.ENSP00000266085	9606.ENSP00000218388	0	0	0.066	0.870	0.123	0	0	0.650	0.689
TIMP3	MMP2	9606.ENSP00000266085	9606.ENSP00000219070	0	0	0	0	0.260	0.559	0.900	0.909	0.996
TIMP3	MMP7	9606.ENSP00000266085	9606.ENSP00000260227	0	0	0	0	0.062	0.307	0	0.890	0.922
TIMP3	TIMP2	9606.ENSP00000266085	9606.ENSP00000262768	0	0	0	0.922	0.181	0.625	0	0.770	0.923
TIMP3	CD44	9606.ENSP00000266085	9606.ENSP00000398632	0	0	0	0	0.048	0	0	0.399	0.403
TIMP3	MMP10	9606.ENSP00000266085	9606.ENSP00000279441	0	0	0	0	0.099	0.186	0	0.593	0.676
TIMP3	MMP1	9606.ENSP00000266085	9606.ENSP00000322788	0	0	0	0	0.115	0.186	0	0.680	0.749
TIMP3	MMP9	9606.ENSP00000266085	9606.ENSP00000361405	0	0	0	0	0.108	0.303	0.900	0.942	0.995
