# Supplementary material for: Matrix metalloproteinase/Fas ligand (MMP/FasL) interaction dynamics in COVID-19: An in silico study and neuroimmune perspective
Source: Heliyon. 2024 May 15;10(10):e30898. doi: 10.1016/j.heliyon.2024.e30898 (PMC11128882; doi:10.1016/j.heliyon.2024.e30898)
Supplement: Multimedia component 4 [file mmc4.zip › lastframeNORMALMMP9FASL-1685055537272 _spl_1_spl_.csv]

RESIDUE_ID	VDW	ELE	GB	SA	TOTAL
lig-rec	-160.14	-873.12	962.02	-21.16	-92.40
R-A-VAL-1	-0.06	-67.56	66.95	0.00	-0.67
R-A-ALA-2	-0.06	-1.13	1.18	0.00	-0.02
R-A-GLU-3	-0.05	67.87	-66.83	0.00	0.99
R-A-THR-4	-0.06	1.16	-0.92	0.00	0.18
R-A-PRO-5	-0.57	0.88	-0.55	-0.14	-0.39
R-A-THR-6	-0.48	-0.26	1.04	-0.08	0.22
R-A-TYR-7	-0.85	-2.31	2.73	-0.03	-0.47
R-A-PRO-8	-1.55	0.96	-0.48	-0.36	-1.43
R-A-TRP-9	-1.06	2.95	-2.44	-0.21	-0.75
R-A-ARG-10	0.71	-135.00	127.41	-0.31	-7.20
R-A-ASP-11	-0.02	77.36	-76.35	0.00	0.99
R-A-ALA-12	-0.01	0.67	-0.64	0.00	0.02
R-A-GLU-13	-0.01	64.70	-63.87	0.00	0.82
R-A-THR-14	-0.01	0.38	-0.34	0.00	0.03
R-A-GLY-15	-0.01	1.53	-1.47	0.00	0.06
R-A-GLU-16	-0.02	77.32	-76.30	0.00	1.00
R-A-ARG-17	-0.33	-112.75	111.92	-0.05	-1.23
R-A-LEU-18	-0.05	2.48	-2.38	0.00	0.06
R-A-VAL-19	-0.07	-0.77	0.84	0.00	0.00
R-A-CYS-20	-0.05	1.01	-0.97	0.00	-0.01
R-A-ALA-21	-0.03	0.95	-0.86	0.00	0.06
R-A-GLN-22	-0.49	-1.23	1.96	-0.08	0.16
R-A-CYS-23	-0.06	0.44	-0.37	0.00	0.01
R-A-PRO-24	-0.05	1.88	-1.84	0.00	-0.01
R-A-PRO-25	-0.11	-1.32	1.38	0.00	-0.04
R-A-GLY-26	-0.02	-1.75	1.82	0.00	0.05
R-A-THR-27	-0.04	1.26	-1.11	0.00	0.11
R-A-PHE-28	-0.11	-1.76	1.82	0.00	-0.04
R-A-VAL-29	-0.09	0.16	-0.04	0.00	0.03
R-A-GLN-30	-0.03	0.87	-0.76	0.00	0.08
R-A-ARG-31	-0.03	-71.59	70.83	0.00	-0.79
R-A-PRO-32	-0.10	-2.73	2.71	0.00	-0.13
R-A-CYS-33	-0.03	0.94	-0.88	0.00	0.03
R-A-ARG-34	-0.03	-77.77	76.96	0.00	-0.84
R-A-ARG-35	-0.01	-67.49	66.67	0.00	-0.83
R-A-ASP-36	-0.00	63.62	-62.81	0.00	0.81
R-A-SER-37	-0.00	1.36	-1.32	0.00	0.03
R-A-PRO-38	-0.01	-0.44	0.46	0.00	0.01
R-A-THR-39	-0.03	-0.92	0.96	0.00	0.01
R-A-THR-40	-0.02	2.15	-2.11	0.00	0.02
R-A-CYS-41	-0.02	-1.48	1.52	0.00	0.02
R-A-GLY-42	-0.01	1.25	-1.23	0.00	0.01
R-A-PRO-43	-0.01	0.58	-0.53	0.00	0.04
R-A-CYS-44	-0.03	-1.38	1.43	0.00	0.02
R-A-PRO-45	-0.04	0.93	-0.89	0.00	0.00
R-A-PRO-46	-0.02	1.24	-1.13	0.00	0.09
R-A-ARG-47	-0.06	-65.70	65.06	0.00	-0.71
R-A-HIE-48	-0.23	-3.77	4.21	-0.01	0.20
R-A-TYR-49	-0.87	2.15	-1.26	-0.14	-0.12
R-A-THR-50	-0.17	-3.75	4.18	0.00	0.26
R-A-GLN-51	-1.81	-6.66	8.83	-0.36	-0.01
R-A-PHE-52	-4.30	1.76	-0.88	-0.80	-4.23
R-A-TRP-53	-1.25	4.27	-3.63	-0.18	-0.78
R-A-ASN-54	-0.25	-2.17	2.52	0.00	0.09
R-A-TYR-55	-2.79	1.23	1.20	-0.55	-0.90
R-A-LEU-56	-1.91	-2.69	3.16	-0.38	-1.83
R-A-GLU-57	-0.55	84.56	-83.51	-0.32	0.17
R-A-ARG-58	-3.56	-133.41	129.25	-0.84	-8.55
R-A-CYS-59	-1.04	1.36	-0.42	-0.08	-0.18
R-A-ARG-60	-5.15	-141.05	144.00	-0.86	-3.06
R-A-TYR-61	-1.90	3.82	-2.95	-0.36	-1.40
R-A-CYS-62	-0.25	-0.53	0.90	0.00	0.11
R-A-ASN-63	-3.38	-3.11	4.24	-0.62	-2.86
R-A-VAL-64	-1.43	-1.06	1.64	-0.25	-1.09
R-A-LEU-65	-1.52	-1.60	1.97	-0.36	-1.52
R-A-CYS-66	-0.58	-1.97	2.19	-0.08	-0.44
R-A-GLY-67	-0.07	-1.58	1.60	0.00	-0.05
R-A-GLU-68	-0.13	65.84	-64.75	0.00	0.96
R-A-ARG-69	-0.19	-71.19	70.66	0.00	-0.72
R-A-GLU-70	-0.62	82.97	-80.81	-0.08	1.45
R-A-GLU-71	-0.26	71.72	-70.69	0.00	0.77
R-A-GLU-72	-0.29	77.07	-75.48	0.00	1.29
R-A-ALA-73	-2.19	-6.41	7.78	-0.37	-1.19
R-A-ARG-74	-2.48	-75.22	77.81	-0.55	-0.44
R-A-ALA-75	-0.08	0.49	-0.34	0.00	0.07
R-A-CYS-76	-0.06	-1.84	1.93	0.00	0.03
R-A-HIE-77	-0.07	2.62	-2.44	0.00	0.11
R-A-ALA-78	-0.03	2.03	-1.93	0.00	0.06
R-A-THR-79	-0.13	1.63	-1.07	0.00	0.43
R-A-HIE-80	-0.35	-3.38	3.96	0.00	0.24
R-A-ASN-81	-0.75	-10.16	11.00	-0.16	-0.07
R-A-ARG-82	-0.57	-76.67	77.37	-0.03	0.09
R-A-ALA-83	-1.38	-1.71	2.74	-0.22	-0.56
R-A-CYS-84	-2.41	0.73	1.21	-0.31	-0.78
R-A-ARG-85	-4.45	-107.44	103.29	-0.83	-9.43
R-A-CYS-86	-0.90	1.70	-1.52	-0.07	-0.79
R-A-ARG-87	-0.14	-66.25	65.67	0.00	-0.72
R-A-THR-88	-0.08	-0.09	0.22	0.00	0.04
R-A-GLY-89	-0.02	-0.64	0.70	0.00	0.03
R-A-PHE-90	-0.11	-0.92	1.19	0.00	0.16
R-A-PHE-91	-0.26	-0.22	0.59	0.00	0.11
R-A-ALA-92	-0.96	-2.83	3.24	-0.21	-0.76
R-A-HIE-93	-0.92	0.08	0.90	-0.09	-0.02
R-A-ALA-94	-1.69	0.80	0.80	-0.39	-0.47
R-A-GLY-95	-3.08	2.33	0.15	-0.57	-1.18
R-A-PHE-96	-1.97	-1.17	1.84	-0.21	-1.51
R-A-CYS-97	-0.96	-0.20	0.14	-0.15	-1.17
R-A-LEU-98	-0.13	1.09	-1.09	0.00	-0.13
R-A-GLU-99	-0.04	57.40	-56.55	0.00	0.81
R-A-HIE-100	-0.05	-1.48	1.57	0.00	0.05
R-A-ALA-101	-0.01	-0.13	0.16	0.00	0.02
R-A-SER-102	-0.01	0.21	-0.18	0.00	0.03
R-A-CYS-103	-0.02	0.67	-0.62	0.00	0.03
R-A-PRO-104	-0.03	-0.08	0.09	0.00	-0.01
R-A-PRO-105	-0.01	-0.15	0.18	0.00	0.02
R-A-GLY-106	-0.04	-0.86	0.91	0.00	0.01
R-A-ALA-107	-0.06	0.07	0.01	0.00	0.03
R-A-GLY-108	-0.04	-0.71	0.71	0.00	-0.04
R-A-VAL-109	-0.04	-0.38	0.44	0.00	0.02
R-A-ILE-110	-0.49	0.42	-0.28	-0.14	-0.49
R-A-ALA-111	-0.05	-0.68	0.73	0.00	-0.00
R-A-PRO-112	-0.06	-1.26	1.36	0.00	0.04
R-A-GLY-113	-0.06	-0.11	0.38	0.00	0.21
R-A-THR-114	-0.51	-0.61	1.54	-0.06	0.37
R-A-PRO-115	-2.68	0.55	0.01	-0.67	-2.79
R-A-SER-116	-0.69	-0.92	1.90	-0.25	0.04
R-A-GLN-117	-0.21	1.98	-1.55	-0.01	0.21
R-A-ASN-118	-0.07	0.31	-0.08	0.00	0.16
R-A-THR-119	-0.04	0.31	-0.22	0.00	0.05
R-A-GLN-120	-0.54	4.06	-3.32	-0.17	0.04
R-A-CYS-121	-0.68	-1.43	2.43	-0.12	0.20
R-A-GLN-122	-1.83	-3.68	1.65	-0.46	-4.32
R-A-PRO-123	-2.74	0.42	0.63	-0.40	-2.09
R-A-CYS-124	-0.83	-2.20	2.88	-0.07	-0.22
R-A-PRO-125	-0.92	-0.22	0.09	-0.14	-1.19
R-A-PRO-126	-0.36	-0.19	0.21	-0.10	-0.45
R-A-GLY-127	-0.01	0.00	0.01	0.00	0.00
R-A-THR-128	-0.03	-0.08	0.10	0.00	-0.00
R-A-PHE-129	-0.01	-0.05	0.07	0.00	0.00
R-A-SER-130	-0.01	-0.47	0.46	0.00	-0.02
R-A-ALA-131	-0.00	-0.27	0.27	0.00	-0.00
R-A-SER-132	-0.00	-0.54	0.54	0.00	0.00
R-A-SER-133	-0.00	0.22	-0.21	0.00	0.01
R-A-SER-134	-0.00	-0.69	0.69	0.00	-0.00
R-A-SER-135	-0.01	-0.57	0.60	0.00	0.02
R-A-SER-136	-0.01	-0.24	0.27	0.00	0.02
R-A-GLU-137	-0.01	38.81	-38.31	0.00	0.49
R-A-GLN-138	-0.01	-0.64	0.68	0.00	0.03
R-A-CYS-139	-0.02	0.38	-0.34	0.00	0.02
R-A-GLN-140	-0.01	-0.44	0.44	0.00	-0.00
R-A-PRO-141	-0.00	0.23	-0.22	0.00	0.00
R-A-HIE-142	-0.00	-0.27	0.28	0.00	0.01
R-A-ARG-143	-0.00	-30.89	30.51	0.00	-0.39
R-A-ASN-144	-0.00	-0.16	0.16	0.00	0.00
R-A-CYS-145	0.00	-0.06	0.05	0.00	-0.00
R-A-THR-146	-0.00	-0.06	0.07	0.00	-0.00
R-A-ALA-147	0.00	-0.17	0.17	0.00	-0.00
R-A-LEU-148	-0.00	-0.12	0.12	0.00	-0.00
R-A-GLY-149	0.00	-0.09	0.09	0.00	-0.00
R-A-LEU-150	-0.00	-0.07	0.07	0.00	-0.00
R-A-ALA-151	0.00	0.13	-0.13	0.00	0.00
R-A-LEU-152	-0.00	-0.13	0.13	0.00	-0.00
R-A-ASN-153	0.00	-0.19	0.19	0.00	-0.00
R-A-VAL-154	-0.00	-0.04	0.04	0.00	-0.00
R-A-PRO-155	-0.00	0.15	-0.14	0.00	0.00
R-A-GLY-156	-0.00	-0.19	0.20	0.00	0.01
R-A-SER-157	-0.00	0.12	-0.11	0.00	0.01
R-A-SER-158	-0.02	0.37	-0.33	0.00	0.02
R-A-SER-159	-0.00	-0.03	0.04	0.00	0.01
R-A-HIE-160	-0.00	0.30	-0.30	0.00	0.00
R-A-ASP-161	-0.00	32.20	-31.79	0.00	0.41
R-A-THR-162	-0.00	0.23	-0.22	0.00	0.00
R-A-LEU-163	0.00	-0.04	0.04	0.00	-0.00
R-A-CYS-164	0.00	-0.04	0.04	0.00	0.00
R-A-THR-165	0.00	0.07	-0.08	0.00	-0.00
R-A-SER-166	0.00	0.18	-0.17	0.00	0.00
R-A-THR-167	0.00	0.10	-0.10	0.00	0.00
R-A-GLY-168	-0.00	-0.23	0.23	0.00	-0.00
R-A-HIE-169	0.00	-0.36	0.35	0.00	-0.00
R-A-HIE-170	0.00	0.09	-0.09	0.00	0.00
R-A-HIE-171	-0.00	-0.43	0.43	0.00	-0.00
R-A-HIE-172	-0.00	0.11	-0.10	0.00	0.00
R-A-HIE-173	-0.00	-0.13	0.13	0.00	0.00
R-A-HIE-174	-0.00	34.02	-33.58	0.00	0.44
L-B-ALA-1	-0.17	-3.14	4.49	0.00	1.19
L-B-PRO-2	-2.52	0.01	0.77	-0.62	-2.35
L-B-ARG-3	-1.50	-7.42	7.98	-0.22	-1.16
L-B-GLN-4	-3.90	-3.48	4.74	-0.68	-3.31
L-B-ARG-5	-0.31	-3.96	4.29	0.00	0.02
L-B-GLN-6	-0.37	-2.19	2.34	-0.21	-0.43
L-B-SER-7	-0.03	0.24	-0.14	0.00	0.07
L-B-THR-8	-0.01	0.01	0.03	0.00	0.03
L-B-LEU-9	-0.01	0.09	-0.07	0.00	0.00
L-B-VAL-10	-0.00	-0.06	0.06	0.00	-0.00
L-B-LEU-11	-0.00	-0.03	0.03	0.00	-0.00
L-B-PHE-12	-0.00	-0.05	0.04	0.00	-0.00
L-B-PRO-13	0.00	-0.02	0.02	0.00	-0.00
L-B-GLY-14	0.00	-0.11	0.11	0.00	-0.00
L-B-ASP-15	-0.00	-2.66	2.64	0.00	-0.02
L-B-LEU-16	-0.00	0.13	-0.13	0.00	0.00
L-B-ARG-17	-0.00	7.04	-6.93	0.00	0.11
L-B-THR-18	-0.00	-0.08	0.08	0.00	-0.00
L-B-ASN-19	-0.00	0.68	-0.67	0.00	0.01
L-B-LEU-20	-0.00	0.19	-0.18	0.00	0.00
L-B-THR-21	-0.00	-0.39	0.39	0.00	-0.00
L-B-ASP-22	-0.00	-9.78	9.68	0.00	-0.10
L-B-ARG-23	-0.01	10.97	-10.81	0.00	0.15
L-B-GLN-24	-0.00	-0.64	0.63	0.00	-0.01
L-B-LEU-25	-0.00	-0.53	0.53	0.00	-0.00
L-B-ALA-26	-0.00	-0.57	0.58	0.00	-0.00
L-B-GLU-27	-0.01	-14.05	13.88	0.00	-0.18
L-B-GLU-28	-0.00	-14.48	14.30	0.00	-0.18
L-B-TYR-29	-0.02	-0.35	0.39	0.00	0.02
L-B-LEU-30	-0.02	-0.85	0.84	0.00	-0.03
L-B-TYR-31	-0.02	-1.11	1.12	0.00	-0.00
L-B-ARG-32	-0.01	15.02	-14.79	0.00	0.23
L-B-TYR-33	-0.03	-0.60	0.69	0.00	0.06
L-B-GLY-34	-0.06	-1.27	1.35	0.00	0.02
L-B-TYR-35	-0.14	-0.49	0.55	0.00	-0.08
L-B-THR-36	-0.04	-1.18	1.26	0.00	0.04
L-B-ARG-37	-0.68	33.13	-31.72	-0.14	0.58
L-B-VAL-38	-0.03	0.28	-0.21	0.00	0.03
L-B-ALA-39	-0.06	0.27	-0.16	0.00	0.05
L-B-GLU-40	-0.08	-19.92	20.09	0.00	0.09
L-B-MET-41	-0.02	-0.73	0.77	0.00	0.02
L-B-ARG-42	-0.01	13.21	-13.02	0.00	0.18
L-B-GLY-43	-0.00	0.13	-0.11	0.00	0.01
L-B-GLU-44	-0.01	-16.95	16.80	0.00	-0.16
L-B-SER-45	-0.00	-0.01	0.02	0.00	0.01
L-B-LYS-46	-0.01	16.90	-16.60	0.00	0.29
L-B-SER-47	-0.01	-0.55	0.55	0.00	-0.01
L-B-LEU-48	-0.01	0.17	-0.14	0.00	0.02
L-B-GLY-49	-0.01	-0.22	0.25	0.00	0.02
L-B-PRO-50	-0.04	-1.07	1.11	0.00	0.00
L-B-ALA-51	-0.03	-1.22	1.26	0.00	0.01
L-B-LEU-52	-0.04	-0.89	0.90	0.00	-0.03
L-B-LEU-53	-0.14	-0.63	0.73	0.00	-0.04
L-B-LEU-54	-0.80	-0.62	0.75	-0.19	-0.85
L-B-LEU-55	-0.11	-1.13	1.15	0.00	-0.09
L-B-GLN-56	-0.30	-0.80	1.05	0.00	-0.06
L-B-LYS-57	-3.07	31.06	-27.36	-0.49	0.14
L-B-GLN-58	-0.61	-1.03	1.70	-0.01	0.04
L-B-LEU-59	-0.33	0.53	-0.02	0.00	0.18
L-B-SER-60	-2.48	0.48	2.10	-0.41	-0.31
L-B-LEU-61	-2.23	-1.75	3.22	-0.12	-0.88
L-B-PRO-62	-2.49	1.38	-1.31	-0.38	-2.80
L-B-GLU-63	-0.71	-47.38	46.18	-0.33	-2.25
L-B-THR-64	-0.09	0.68	-0.48	0.00	0.10
L-B-GLY-65	-0.02	0.54	-0.48	0.00	0.03
L-B-GLU-66	-0.02	-13.87	13.75	0.00	-0.15
L-B-LEU-67	-0.02	0.41	-0.38	0.00	0.01
L-B-ASP-68	-0.18	-15.28	15.56	-0.00	0.10
L-B-SER-69	-0.13	-0.34	0.64	-0.01	0.16
L-B-ALA-70	-0.84	0.74	-0.51	-0.25	-0.86
L-B-THR-71	-0.12	-0.76	0.75	0.00	-0.13
L-B-LEU-72	-0.04	-0.51	0.54	0.00	-0.02
L-B-LYS-73	-0.46	2.04	-0.56	-0.20	0.83
L-B-ALA-74	-0.08	0.52	-0.44	0.00	-0.01
L-B-MET-75	-0.03	-0.40	0.43	0.00	0.01
L-B-ARG-76	-0.03	8.86	-8.63	0.00	0.21
L-B-THR-77	-0.04	-0.16	0.29	0.00	0.10
L-B-PRO-78	-0.02	-0.03	0.03	0.00	-0.01
L-B-ARG-79	-0.04	24.09	-23.54	0.00	0.52
L-B-CYS-80	-0.02	0.61	-0.57	0.00	0.02
L-B-GLY-81	-0.01	-0.02	0.07	0.00	0.04
L-B-VAL-82	-0.05	0.77	-0.64	0.00	0.08
L-B-PRO-83	-0.15	-1.50	1.72	0.00	0.06
L-B-ASP-84	-0.27	-33.22	33.11	-0.02	-0.40
L-B-LEU-85	-1.81	0.63	0.10	-0.39	-1.47
L-B-GLY-86	-1.10	-2.99	4.00	-0.15	-0.25
L-B-ARG-87	-4.20	32.02	-27.39	-0.83	-0.40
L-B-PHE-88	-0.27	0.08	0.26	0.00	0.07
L-B-GLN-89	-0.20	-1.84	2.35	0.00	0.32
L-B-THR-90	-2.09	1.60	-0.28	-0.53	-1.30
L-B-PHE-91	-1.85	0.02	1.33	-0.27	-0.77
L-B-GLU-92	0.09	-72.25	69.47	-0.46	-3.15
L-B-GLY-93	-1.01	-0.13	2.03	-0.16	0.72
L-B-ASP-94	-1.92	-26.84	28.55	-0.41	-0.62
L-B-LEU-95	-1.52	-0.94	1.54	-0.25	-1.17
L-B-LYS-96	-0.38	14.87	-14.91	-0.34	-0.76
L-B-TRP-97	-0.07	-0.69	0.79	0.00	0.02
L-B-HIE-98	-0.16	1.17	-0.91	-0.00	0.10
L-B-HIE-99	-0.02	-1.41	1.47	0.00	0.04
L-B-HIE-100	-0.02	0.55	-0.49	0.00	0.05
L-B-ASN-101	-0.00	0.08	-0.07	0.00	0.00
L-B-ILE-102	-0.01	0.71	-0.71	0.00	-0.00
L-B-THR-103	-0.00	-0.49	0.49	0.00	-0.01
L-B-TYR-104	-0.00	0.30	-0.30	0.00	0.00
L-B-TRP-105	-0.00	-0.69	0.68	0.00	-0.01
L-B-ILE-106	-0.00	0.16	-0.16	0.00	0.00
L-B-GLN-107	-0.00	0.55	-0.55	0.00	0.01
L-B-ASN-108	-0.00	-0.62	0.61	0.00	-0.01
L-B-TYR-109	-0.00	-0.09	0.09	0.00	-0.00
L-B-SER-110	-0.00	0.06	-0.06	0.00	-0.00
L-B-GLU-111	-0.00	-7.40	7.31	0.00	-0.09
L-B-ASP-112	-0.00	-6.81	6.73	0.00	-0.09
L-B-LEU-113	-0.00	-0.05	0.05	0.00	-0.00
L-B-PRO-114	0.00	-0.24	0.23	0.00	-0.00
L-B-ARG-115	-0.00	8.03	-7.93	0.00	0.10
L-B-ALA-116	-0.00	-0.28	0.28	0.00	-0.00
L-B-VAL-117	-0.00	-0.17	0.17	0.00	-0.00
L-B-ILE-118	-0.00	-0.24	0.24	0.00	-0.00
L-B-ASP-119	-0.00	-10.43	10.29	0.00	-0.13
L-B-ASP-120	-0.00	-8.56	8.46	0.00	-0.10
L-B-ALA-121	-0.00	-0.15	0.16	0.00	0.00
L-B-PHE-122	-0.00	-0.37	0.36	0.00	-0.01
L-B-ALA-123	-0.00	-0.50	0.50	0.00	-0.01
L-B-ARG-124	-0.01	7.98	-7.84	0.00	0.13
L-B-ALA-125	-0.01	-0.16	0.17	0.00	0.01
L-B-PHE-126	-0.01	-0.53	0.53	0.00	-0.01
L-B-ALA-127	-0.00	-0.44	0.44	0.00	-0.00
L-B-LEU-128	-0.02	-0.19	0.21	0.00	0.01
L-B-TRP-129	-0.04	-0.72	0.72	0.00	-0.03
L-B-SER-130	-0.00	-0.32	0.33	0.00	0.00
L-B-ALA-131	-0.01	0.14	-0.10	0.00	0.03
L-B-VAL-132	-0.03	-0.35	0.42	0.00	0.05
L-B-THR-133	-0.02	1.53	-1.42	0.00	0.09
L-B-PRO-134	-0.02	1.19	-1.17	0.00	0.00
L-B-LEU-135	-0.02	0.60	-0.58	0.00	0.00
L-B-THR-136	-0.00	-0.90	0.90	0.00	-0.00
L-B-PHE-137	-0.01	0.17	-0.17	0.00	-0.00
L-B-THR-138	-0.00	-0.63	0.62	0.00	-0.01
L-B-ARG-139	-0.00	10.64	-10.51	0.00	0.13
L-B-VAL-140	-0.00	-0.10	0.10	0.00	-0.00
L-B-TYR-141	-0.00	0.07	-0.07	0.00	-0.00
L-B-SER-142	-0.00	-0.24	0.23	0.00	-0.00
L-B-ARG-143	-0.00	15.06	-14.86	0.00	0.20
L-B-ASP-144	-0.00	-13.97	13.81	0.00	-0.16
L-B-ALA-145	-0.00	-0.14	0.15	0.00	0.01
L-B-ASP-146	-0.01	-20.06	19.88	0.00	-0.19
L-B-ILE-147	-0.01	0.35	-0.34	0.00	0.00
L-B-VAL-148	-0.00	-0.43	0.43	0.00	-0.01
L-B-ILE-149	-0.00	0.11	-0.10	0.00	-0.00
L-B-GLN-150	-0.00	-0.18	0.18	0.00	-0.00
L-B-PHE-151	-0.00	-0.11	0.11	0.00	-0.00
L-B-GLY-152	-0.00	0.19	-0.19	0.00	0.00
L-B-VAL-153	-0.00	-0.06	0.06	0.00	-0.00
L-B-ALA-154	-0.00	-0.19	0.19	0.00	-0.00
L-B-GLU-155	-0.00	-13.24	13.08	0.00	-0.17
L-B-HIE-156	-0.00	0.35	-0.33	0.00	0.01
L-B-GLY-157	-0.00	-0.11	0.12	0.00	0.01
L-B-ASP-158	-0.01	-21.47	21.31	0.00	-0.17
L-B-GLY-159	-0.00	0.50	-0.47	0.00	0.02
L-B-TYR-160	-0.01	-0.02	0.04	0.00	0.01
L-B-PRO-161	-0.00	-0.53	0.53	0.00	-0.01
L-B-PHE-162	-0.00	0.21	-0.21	0.00	-0.00
L-B-ASP-163	-0.00	-13.24	13.08	0.00	-0.17
L-B-GLY-164	-0.00	-0.44	0.44	0.00	-0.01
L-B-LYS-165	-0.00	9.11	-8.98	0.00	0.13
L-B-ASP-166	-0.01	-9.56	9.47	0.00	-0.10
L-B-GLY-167	-0.00	-0.08	0.08	0.00	0.00
L-B-LEU-168	-0.01	0.53	-0.52	0.00	0.01
L-B-LEU-169	-0.01	0.42	-0.40	0.00	0.01
L-B-ALA-170	-0.00	0.06	-0.04	0.00	0.01
L-B-HIE-171	-0.01	0.19	-0.16	0.00	0.02
L-B-ALA-172	-0.01	-0.22	0.27	0.00	0.04
L-B-PHE-173	-0.03	0.49	-0.39	0.00	0.07
L-B-PRO-174	-0.08	1.28	-1.21	0.00	-0.00
L-B-PRO-175	-0.09	-0.66	0.82	0.00	0.07
L-B-GLY-176	-0.03	0.69	-0.60	0.00	0.06
L-B-PRO-177	-0.10	-0.60	0.65	0.00	-0.06
L-B-GLY-178	-0.02	0.36	-0.29	0.00	0.05
L-B-ILE-179	-0.02	0.82	-0.79	0.00	0.00
L-B-GLN-180	-0.07	2.10	-1.87	0.00	0.16
L-B-GLY-181	-0.01	0.30	-0.28	0.00	0.02
L-B-ASP-182	-0.01	-22.07	21.83	0.00	-0.24
L-B-ALA-183	-0.00	0.07	-0.06	0.00	0.00
L-B-HIE-184	-0.01	0.47	-0.45	0.00	0.01
L-B-PHE-185	-0.00	-0.23	0.23	0.00	-0.01
L-B-ASP-186	-0.00	-12.27	12.11	0.00	-0.16
L-B-ASP-187	-0.00	-10.48	10.35	0.00	-0.13
L-B-ASP-188	-0.00	-9.12	9.00	0.00	-0.12
L-B-GLU-189	-0.00	-9.94	9.83	0.00	-0.12
L-B-LEU-190	-0.00	-0.06	0.06	0.00	-0.00
L-B-TRP-191	-0.01	0.30	-0.30	0.00	-0.00
L-B-SER-192	-0.00	-0.55	0.55	0.00	-0.00
L-B-LEU-193	-0.01	-0.37	0.38	0.00	0.01
L-B-GLY-194	-0.01	-0.11	0.15	0.00	0.03
L-B-LYS-195	-0.02	1.64	-1.47	0.00	0.15
L-B-GLY-196	-0.00	-0.14	0.14	0.00	-0.00
L-B-VAL-197	-0.00	0.20	-0.20	0.00	0.00
L-B-VAL-198	-0.00	-0.14	0.14	0.00	-0.00
L-B-VAL-199	0.00	0.09	-0.09	0.00	0.00
L-B-PRO-200	-0.00	0.12	-0.12	0.00	0.00
L-B-THR-201	0.00	-0.05	0.05	0.00	-0.00
L-B-ARG-202	0.00	5.61	-5.54	0.00	0.07
L-B-PHE-203	-0.00	0.07	-0.07	0.00	0.00
L-B-GLY-204	0.00	0.09	-0.09	0.00	0.00
L-B-ASN-205	0.00	0.09	-0.08	0.00	0.00
L-B-ALA-206	0.00	-0.01	0.01	0.00	-0.00
L-B-ASP-207	0.00	-5.56	5.49	0.00	-0.07
L-B-GLY-208	-0.00	-0.05	0.05	0.00	-0.00
L-B-ALA-209	0.00	-0.19	0.19	0.00	-0.00
L-B-ALA-210	-0.00	0.11	-0.11	0.00	0.00
L-B-CYS-211	-0.00	-0.28	0.27	0.00	-0.00
L-B-HIE-212	-0.00	-0.11	0.11	0.00	-0.00
L-B-PHE-213	-0.00	-0.23	0.23	0.00	-0.00
L-B-PRO-214	-0.00	-0.20	0.20	0.00	-0.00
L-B-PHE-215	-0.00	-0.03	0.02	0.00	-0.00
L-B-ILE-216	-0.00	-0.19	0.19	0.00	-0.00
L-B-PHE-217	-0.00	0.02	-0.02	0.00	-0.00
L-B-GLU-218	0.00	-0.05	0.05	0.00	-0.00
L-B-GLY-219	0.00	0.14	-0.13	0.00	0.00
L-B-ARG-220	-0.00	-0.28	0.27	0.00	-0.00
L-B-SER-221	-0.00	-0.01	0.01	0.00	0.00
L-B-TYR-222	-0.00	-0.04	0.03	0.00	-0.00
L-B-SER-223	-0.00	-0.08	0.08	0.00	0.00
L-B-ALA-224	-0.00	0.14	-0.14	0.00	0.00
L-B-CYS-225	-0.00	0.03	-0.03	0.00	-0.00
L-B-THR-226	-0.00	-0.22	0.22	0.00	-0.00
L-B-THR-227	0.00	-0.01	0.01	0.00	-0.00
L-B-ASP-228	0.00	-1.49	1.47	0.00	-0.02
L-B-GLY-229	0.00	-0.03	0.03	0.00	0.00
L-B-ARG-230	0.00	2.84	-2.80	0.00	0.04
L-B-SER-231	0.00	-0.02	0.02	0.00	0.00
L-B-ASP-232	0.00	-2.95	2.92	0.00	-0.04
L-B-GLY-233	0.00	-0.07	0.07	0.00	-0.00
L-B-LEU-234	0.00	0.12	-0.12	0.00	0.00
L-B-PRO-235	0.00	-0.06	0.06	0.00	0.00
L-B-TRP-236	-0.00	-0.03	0.03	0.00	-0.00
L-B-CYS-237	0.00	-0.06	0.06	0.00	0.00
L-B-SER-238	-0.00	-0.17	0.17	0.00	-0.00
L-B-THR-239	-0.00	-0.06	0.06	0.00	-0.00
L-B-THR-240	0.00	-0.07	0.07	0.00	-0.00
L-B-ALA-241	-0.00	0.06	-0.06	0.00	-0.00
L-B-ASN-242	-0.00	-0.22	0.21	0.00	-0.00
L-B-TYR-243	-0.00	0.14	-0.14	0.00	0.00
L-B-ASP-244	0.00	-1.08	1.07	0.00	-0.01
L-B-THR-245	0.00	0.08	-0.08	0.00	0.00
L-B-ASP-246	0.00	-2.60	2.57	0.00	-0.03
L-B-ASP-247	0.00	-2.10	2.08	0.00	-0.03
L-B-ARG-248	0.00	3.01	-2.98	0.00	0.04
L-B-PHE-249	0.00	0.00	-0.00	0.00	-0.00
L-B-GLY-250	0.00	0.12	-0.12	0.00	0.00
L-B-PHE-251	0.00	-0.08	0.08	0.00	-0.00
L-B-CYS-252	0.00	-0.00	0.00	0.00	0.00
L-B-PRO-253	0.00	0.14	-0.14	0.00	0.00
L-B-SER-254	0.00	-0.08	0.08	0.00	-0.00
L-B-GLU-255	0.00	-4.50	4.45	0.00	-0.06
L-B-ARG-256	0.00	3.49	-3.45	0.00	0.04
L-B-LEU-257	0.00	0.08	-0.08	0.00	0.00
L-B-TYR-258	0.00	0.01	-0.01	0.00	0.00
L-B-THR-259	0.00	0.03	-0.03	0.00	-0.00
L-B-ARG-260	0.00	6.77	-6.69	0.00	0.08
L-B-ASP-261	0.00	-7.20	7.11	0.00	-0.09
L-B-GLY-262	0.00	-0.04	0.04	0.00	-0.00
L-B-ASN-263	0.00	-0.03	0.03	0.00	0.00
L-B-ALA-264	0.00	0.07	-0.07	0.00	0.00
L-B-ASP-265	0.00	-6.40	6.32	0.00	-0.08
L-B-GLY-266	-0.00	0.03	-0.03	0.00	-0.00
L-B-LYS-267	0.00	4.19	-4.14	0.00	0.05
L-B-PRO-268	0.00	-0.04	0.04	0.00	0.00
L-B-CYS-269	0.00	0.02	-0.02	0.00	0.00
L-B-GLN-270	0.00	0.14	-0.13	0.00	0.00
L-B-PHE-271	0.00	0.02	-0.02	0.00	0.00
L-B-PRO-272	0.00	0.00	-0.00	0.00	0.00
L-B-PHE-273	0.00	0.05	-0.05	0.00	-0.00
L-B-ILE-274	0.00	-0.03	0.04	0.00	0.00
L-B-PHE-275	-0.00	0.04	-0.04	0.00	-0.00
L-B-GLN-276	0.00	0.02	-0.02	0.00	-0.00
L-B-GLY-277	0.00	0.04	-0.04	0.00	0.00
L-B-GLN-278	0.00	0.07	-0.07	0.00	0.00
L-B-SER-279	0.00	-0.06	0.06	0.00	0.00
L-B-TYR-280	-0.00	0.02	-0.02	0.00	-0.00
L-B-SER-281	0.00	-0.00	0.00	0.00	-0.00
L-B-ALA-282	0.00	0.04	-0.04	0.00	0.00
L-B-CYS-283	-0.00	0.08	-0.08	0.00	0.00
L-B-THR-284	0.00	-0.09	0.08	0.00	-0.00
L-B-THR-285	0.00	-0.10	0.10	0.00	-0.00
L-B-ASP-286	0.00	-4.78	4.72	0.00	-0.06
L-B-GLY-287	0.00	-0.03	0.03	0.00	0.00
L-B-ARG-288	0.00	7.00	-6.91	0.00	0.09
L-B-SER-289	-0.00	-0.06	0.06	0.00	-0.00
L-B-ASP-290	0.00	-7.70	7.61	0.00	-0.09
L-B-GLY-291	0.00	0.01	-0.01	0.00	0.00
L-B-TYR-292	0.00	0.01	-0.01	0.00	-0.00
L-B-ARG-293	-0.00	5.37	-5.30	0.00	0.07
L-B-TRP-294	0.00	0.07	-0.07	0.00	0.00
L-B-CYS-295	0.00	-0.14	0.14	0.00	-0.00
L-B-ALA-296	0.00	-0.02	0.02	0.00	-0.00
L-B-THR-297	0.00	0.08	-0.07	0.00	0.00
L-B-THR-298	0.00	-0.09	0.09	0.00	-0.00
L-B-ALA-299	0.00	-0.02	0.02	0.00	-0.00
L-B-ASN-300	0.00	-0.13	0.12	0.00	-0.00
L-B-TYR-301	0.00	-0.01	0.01	0.00	-0.00
L-B-ASP-302	0.00	-3.96	3.91	0.00	-0.05
L-B-ARG-303	0.00	3.53	-3.48	0.00	0.04
L-B-ASP-304	0.00	-3.93	3.88	0.00	-0.05
L-B-LYS-305	0.00	4.58	-4.52	0.00	0.06
L-B-LEU-306	0.00	0.08	-0.08	0.00	0.00
L-B-PHE-307	-0.00	0.01	-0.01	0.00	-0.00
L-B-GLY-308	0.00	0.08	-0.08	0.00	0.00
L-B-PHE-309	-0.00	0.04	-0.04	0.00	-0.00
L-B-CYS-310	0.00	-0.23	0.22	0.00	-0.00
L-B-PRO-311	0.00	0.09	-0.09	0.00	0.00
L-B-THR-312	0.00	-0.03	0.02	0.00	-0.00
L-B-ARG-313	0.00	4.04	-3.99	0.00	0.05
L-B-ALA-314	0.00	0.01	-0.01	0.00	0.00
L-B-ASP-315	-0.00	-3.92	3.87	0.00	-0.05
L-B-SER-316	0.00	0.02	-0.02	0.00	0.00
L-B-THR-317	0.00	0.10	-0.09	0.00	0.00
L-B-VAL-318	0.00	-0.19	0.19	0.00	-0.00
L-B-MET-319	-0.00	-0.04	0.04	0.00	-0.00
L-B-GLY-320	0.00	0.05	-0.05	0.00	0.00
L-B-GLY-321	0.00	-0.17	0.17	0.00	-0.00
L-B-ASN-322	-0.00	-0.14	0.13	0.00	-0.00
L-B-SER-323	-0.00	0.00	-0.00	0.00	-0.00
L-B-ALA-324	0.00	0.09	-0.09	0.00	0.00
L-B-GLY-325	0.00	-0.03	0.03	0.00	0.00
L-B-GLU-326	0.00	-3.58	3.54	0.00	-0.05
L-B-LEU-327	-0.00	0.08	-0.08	0.00	0.00
L-B-CYS-328	-0.00	-0.10	0.10	0.00	-0.00
L-B-VAL-329	0.00	0.01	-0.01	0.00	-0.00
L-B-PHE-330	-0.00	-0.09	0.09	0.00	-0.00
L-B-PRO-331	0.00	-0.16	0.16	0.00	-0.00
L-B-PHE-332	-0.00	0.05	-0.05	0.00	-0.00
L-B-THR-333	0.00	-0.14	0.14	0.00	-0.00
L-B-PHE-334	-0.00	0.02	-0.01	0.00	-0.00
L-B-LEU-335	-0.00	0.13	-0.12	0.00	0.00
L-B-GLY-336	-0.00	0.10	-0.10	0.00	-0.00
L-B-LYS-337	-0.00	-2.15	2.13	0.00	-0.02
L-B-GLU-338	-0.00	-0.02	0.03	0.00	-0.00
L-B-TYR-339	-0.00	-0.08	0.08	0.00	0.00
L-B-SER-340	0.00	-0.10	0.10	0.00	-0.00
L-B-THR-341	-0.00	0.05	-0.05	0.00	0.00
L-B-CYS-342	-0.00	0.27	-0.26	0.00	0.01
L-B-THR-343	-0.00	-0.22	0.23	0.00	0.01
L-B-SER-344	-0.01	0.01	0.04	0.00	0.04
L-B-GLU-345	-0.02	2.63	-2.47	0.00	0.15
L-B-GLY-346	-0.00	0.02	-0.01	0.00	0.00
L-B-ARG-347	-0.01	2.13	-2.05	0.00	0.08
L-B-GLY-348	-0.01	0.15	-0.08	0.00	0.06
L-B-ASP-349	-0.02	-2.31	2.35	0.00	0.03
L-B-GLY-350	-0.01	0.02	0.03	0.00	0.04
L-B-ARG-351	-0.01	5.00	-4.91	0.00	0.08
L-B-LEU-352	-0.01	-0.26	0.27	0.00	-0.00
L-B-TRP-353	-0.00	-0.07	0.07	0.00	-0.00
L-B-CYS-354	-0.00	-0.12	0.12	0.00	-0.00
L-B-ALA-355	0.00	-0.07	0.07	0.00	0.00
L-B-THR-356	-0.00	0.01	-0.01	0.00	-0.00
L-B-THR-357	0.00	-0.02	0.02	0.00	0.00
L-B-SER-358	-0.00	0.05	-0.05	0.00	0.00
L-B-ASN-359	-0.00	-0.06	0.06	0.00	-0.00
L-B-PHE-360	-0.00	0.08	-0.08	0.00	-0.00
L-B-ASP-361	-0.00	-0.15	0.15	0.00	-0.00
L-B-SER-362	-0.00	-0.04	0.04	0.00	-0.00
L-B-ASP-363	0.00	-1.92	1.90	0.00	-0.02
L-B-LYS-364	-0.00	0.70	-0.69	0.00	0.01
L-B-LYS-365	-0.00	2.41	-2.38	0.00	0.03
L-B-TRP-366	-0.00	-0.10	0.10	0.00	-0.00
L-B-GLY-367	-0.00	0.19	-0.19	0.00	0.00
L-B-PHE-368	-0.00	-0.08	0.08	0.00	-0.00
L-B-CYS-369	-0.00	-0.04	0.04	0.00	0.00
L-B-PRO-370	-0.00	0.32	-0.32	0.00	0.01
L-B-ASP-371	-0.00	-5.57	5.56	0.00	-0.02
L-B-GLN-372	-0.01	-0.28	0.28	0.00	-0.00
L-B-GLY-373	-0.00	0.39	-0.37	0.00	0.02
L-B-TYR-374	-0.01	0.07	-0.04	0.00	0.02
L-B-SER-375	-0.01	-0.66	0.66	0.00	-0.00
L-B-LEU-376	-0.01	-0.54	0.53	0.00	-0.01
L-B-PHE-377	-0.02	-0.76	0.76	0.00	-0.01
L-B-LEU-378	-0.04	-0.81	0.84	0.00	-0.01
L-B-VAL-379	-0.01	-0.82	0.81	0.00	-0.01
L-B-ALA-380	-0.01	-0.94	0.95	0.00	-0.00
L-B-ALA-381	-0.01	-0.39	0.44	0.00	0.04
L-B-HIE-382	-0.04	-0.72	0.86	0.00	0.10
L-B-GLU-383	-0.02	-22.45	22.26	0.00	-0.21
L-B-PHE-384	-0.01	-0.53	0.56	0.00	0.02
L-B-GLY-385	-0.02	-0.51	0.57	0.00	0.03
L-B-HIE-386	-0.07	-2.51	2.56	0.00	-0.03
L-B-ALA-387	-0.02	-0.49	0.55	0.00	0.04
L-B-LEU-388	-0.07	-0.28	0.51	0.00	0.16
L-B-GLY-389	-0.14	-8.05	5.76	-0.03	-2.46
L-B-LEU-390	-0.71	-0.34	1.25	-0.02	0.18
L-B-ASP-391	-1.86	-52.62	54.63	-0.44	-0.28
L-B-HIE-392	-0.39	-5.64	6.48	-0.06	0.39
L-B-SER-393	-0.79	0.62	0.36	-0.20	-0.01
L-B-SER-394	-1.67	2.13	-0.43	-0.26	-0.23
L-B-VAL-395	-2.62	-0.94	2.03	-0.54	-2.06
L-B-PRO-396	-3.39	-1.12	1.61	-0.61	-3.51
L-B-GLU-397	-2.33	-2.81	5.24	-0.27	-0.18
L-B-ALA-398	-0.30	1.83	-1.66	0.00	-0.14
L-B-LEU-399	-0.12	1.34	-1.21	0.00	0.01
L-B-MET-400	-0.12	-0.27	0.42	0.00	0.04
L-B-TYR-401	-0.40	0.62	-0.27	-0.02	-0.07
L-B-PRO-402	-0.09	0.57	-0.57	0.00	-0.10
L-B-MET-403	-0.12	-0.66	0.79	0.00	0.01
L-B-TYR-404	-0.07	-0.44	0.62	0.00	0.11
L-B-ARG-405	-1.10	13.12	-11.14	-0.13	0.75
L-B-PHE-406	-0.58	-0.34	0.92	-0.09	-0.08
L-B-THR-407	-0.94	-0.06	0.49	-0.22	-0.72
L-B-GLU-408	-0.12	-5.17	5.27	-0.01	-0.04
L-B-GLY-409	-0.12	0.98	-0.65	-0.01	0.20
L-B-PRO-410	-0.17	0.62	-0.42	0.00	0.03
L-B-PRO-411	-1.24	-1.49	1.57	-0.13	-1.30
L-B-LEU-412	-0.07	0.00	0.08	0.00	0.01
L-B-HIE-413	-0.50	-1.47	1.91	-0.07	-0.13
L-B-LYS-414	-0.22	5.98	-5.17	0.00	0.58
L-B-ASP-415	-1.64	-18.86	19.13	-0.37	-1.74
L-B-ASP-416	-0.96	-31.76	32.49	-0.13	-0.35
L-B-VAL-417	-0.33	-1.25	1.48	0.00	-0.10
L-B-ASN-418	-1.88	-1.75	3.88	-0.28	-0.03
L-B-GLY-419	-1.58	-2.84	3.58	-0.28	-1.13
L-B-ILE-420	-0.37	-1.60	1.60	0.00	-0.36
L-B-ARG-421	-0.99	25.84	-24.37	-0.03	0.45
L-B-HIE-422	-6.32	-0.28	2.89	-1.01	-4.72
L-B-LEU-423	-1.76	0.51	-0.06	-0.09	-1.40
L-B-TYR-424	-0.32	1.89	-1.85	0.00	-0.28
L-B-GLY-425	0.40	-58.36	55.66	-0.19	-2.49
