# Supplementary material for: Matrix metalloproteinase/Fas ligand (MMP/FasL) interaction dynamics in COVID-19: An in silico study and neuroimmune perspective
Source: Heliyon. 2024 May 15;10(10):e30898. doi: 10.1016/j.heliyon.2024.e30898 (PMC11128882; doi:10.1016/j.heliyon.2024.e30898)
Supplement: Multimedia component 6 [file mmc6.zip › lastframeFEVERMMP7FASL-1685055313718.csv]

RESIDUE_ID	VDW	ELE	GB	SA	TOTAL
lig-rec	-148.60	-139.51	222.77	-16.10	-81.44
R-A-VAL-1	-0.36	-16.66	17.83	-0.03	0.79
R-A-ALA-2	-0.47	-0.79	0.98	-0.13	-0.41
R-A-GLU-3	-2.23	1.00	0.33	-0.40	-1.30
R-A-THR-4	-1.16	0.75	0.18	-0.03	-0.26
R-A-PRO-5	-2.59	0.93	-0.94	-0.32	-2.93
R-A-THR-6	-1.46	-1.63	1.95	-0.28	-1.42
R-A-TYR-7	-0.77	0.07	0.00	-0.05	-0.74
R-A-PRO-8	-0.35	0.08	-0.02	-0.10	-0.39
R-A-TRP-9	-0.05	-0.81	0.87	0.00	0.00
R-A-ARG-10	-0.01	15.65	-15.44	0.00	0.20
R-A-ASP-11	-0.00	-12.18	12.02	0.00	-0.16
R-A-ALA-12	-0.00	-0.17	0.17	0.00	-0.00
R-A-GLU-13	-0.00	-9.30	9.19	0.00	-0.12
R-A-THR-14	-0.00	-0.13	0.14	0.00	0.00
R-A-GLY-15	-0.00	-0.38	0.38	0.00	-0.00
R-A-GLU-16	-0.00	-15.20	15.02	0.00	-0.19
R-A-ARG-17	-0.01	18.02	-17.77	0.00	0.24
R-A-LEU-18	-0.01	-0.68	0.70	0.00	0.01
R-A-VAL-19	-0.03	0.23	-0.17	0.00	0.03
R-A-CYS-20	-0.05	-0.60	0.63	0.00	-0.03
R-A-ALA-21	-0.05	-0.41	0.53	0.00	0.06
R-A-GLN-22	-1.30	2.60	-0.79	-0.19	0.32
R-A-CYS-23	-0.09	-0.87	0.94	0.00	-0.02
R-A-PRO-24	-0.13	-1.41	1.43	0.00	-0.11
R-A-PRO-25	-0.79	-0.06	0.34	-0.08	-0.59
R-A-GLY-26	-0.07	0.28	-0.15	0.00	0.05
R-A-THR-27	-0.05	-0.32	0.41	0.00	0.04
R-A-PHE-28	-0.03	0.86	-0.82	0.00	0.00
R-A-VAL-29	-0.03	0.27	-0.24	0.00	0.00
R-A-GLN-30	-0.01	0.35	-0.32	0.00	0.02
R-A-ARG-31	-0.01	6.91	-6.81	0.00	0.10
R-A-PRO-32	-0.01	0.62	-0.61	0.00	0.00
R-A-CYS-33	-0.01	-0.08	0.10	0.00	0.01
R-A-ARG-34	-0.01	8.23	-8.12	0.00	0.11
R-A-ARG-35	-0.00	10.86	-10.72	0.00	0.14
R-A-ASP-36	-0.00	-7.24	7.15	0.00	-0.09
R-A-SER-37	-0.00	-0.61	0.62	0.00	-0.00
R-A-PRO-38	-0.01	-0.13	0.14	0.00	0.01
R-A-THR-39	-0.02	0.15	-0.10	0.00	0.03
R-A-THR-40	-0.01	-0.56	0.58	0.00	0.01
R-A-CYS-41	-0.01	0.03	0.03	0.00	0.04
R-A-GLY-42	-0.01	-0.48	0.49	0.00	-0.00
R-A-PRO-43	-0.02	-0.99	1.02	0.00	0.01
R-A-CYS-44	-0.04	0.12	-0.02	0.00	0.06
R-A-PRO-45	-0.02	0.67	-0.65	0.00	0.00
R-A-PRO-46	-0.02	-0.90	0.94	0.00	0.03
R-A-ARG-47	-0.04	-3.27	3.39	0.00	0.09
R-A-HIE-48	-0.05	0.81	-0.60	0.00	0.15
R-A-TYR-49	-0.87	-0.89	1.63	-0.16	-0.29
R-A-THR-50	-0.21	1.47	-1.08	0.00	0.19
R-A-GLN-51	-2.25	-1.88	4.56	-0.48	-0.05
R-A-PHE-52	-4.12	0.57	0.04	-0.50	-4.01
R-A-TRP-53	-2.46	-2.73	4.46	-0.37	-1.10
R-A-ASN-54	-1.01	0.41	0.39	-0.05	-0.27
R-A-TYR-55	-1.38	0.57	0.32	-0.30	-0.78
R-A-LEU-56	-0.48	0.75	-0.61	-0.08	-0.42
R-A-GLU-57	-0.03	-10.45	10.41	0.00	-0.06
R-A-ARG-58	-0.05	9.25	-8.92	0.00	0.28
R-A-CYS-59	-0.05	-1.37	1.53	0.00	0.11
R-A-ARG-60	-0.70	12.56	-10.89	-0.20	0.77
R-A-TYR-61	-0.17	0.12	0.17	0.00	0.13
R-A-CYS-62	-0.14	-0.18	0.43	0.00	0.12
R-A-ASN-63	-2.01	0.03	1.91	-0.42	-0.49
R-A-VAL-64	-2.72	0.15	0.22	-0.39	-2.74
R-A-LEU-65	-0.43	1.10	-0.75	-0.05	-0.13
R-A-CYS-66	-0.08	-0.69	0.76	0.00	-0.02
R-A-GLY-67	-0.02	0.75	-0.67	0.00	0.06
R-A-GLU-68	-0.02	8.62	-8.42	0.00	0.18
R-A-ARG-69	-0.05	-5.12	5.26	0.00	0.09
R-A-GLU-70	-0.23	10.82	-9.73	-0.05	0.80
R-A-GLU-71	-0.28	20.84	-20.18	-0.01	0.37
R-A-GLU-72	-1.42	28.02	-25.90	-0.17	0.54
R-A-ALA-73	-3.42	0.90	0.86	-0.45	-2.12
R-A-ARG-74	-5.97	-35.36	38.34	-0.74	-3.73
R-A-ALA-75	-1.33	-0.77	0.97	-0.14	-1.28
R-A-CYS-76	-0.17	0.54	-0.37	0.00	-0.01
R-A-HIE-77	-1.49	-2.19	2.14	-0.16	-1.70
R-A-ALA-78	-0.46	-0.94	0.88	-0.01	-0.52
R-A-THR-79	-1.38	-1.48	2.33	-0.23	-0.76
R-A-HIE-80	-3.66	-0.10	2.32	-0.37	-1.82
R-A-ASN-81	-1.31	2.90	-2.08	-0.14	-0.63
R-A-ARG-82	-0.62	-16.43	17.85	-0.00	0.79
R-A-ALA-83	-1.75	1.55	-0.96	-0.23	-1.39
R-A-CYS-84	-1.44	0.23	1.04	-0.20	-0.36
R-A-ARG-85	-1.70	-66.80	63.20	-0.79	-6.08
R-A-CYS-86	-0.34	1.47	-1.22	-0.01	-0.12
R-A-ARG-87	-0.09	-15.06	15.07	0.00	-0.08
R-A-THR-88	-0.07	-0.38	0.56	0.00	0.11
R-A-GLY-89	-0.01	-0.46	0.50	0.00	0.02
R-A-PHE-90	-0.07	0.13	0.08	0.00	0.14
R-A-PHE-91	-0.25	-0.74	1.01	0.00	0.02
R-A-ALA-92	-2.05	0.54	0.61	-0.25	-1.16
R-A-HIE-93	-2.41	-4.01	2.45	-0.27	-4.24
R-A-ALA-94	-2.02	-0.73	1.55	-0.28	-1.48
R-A-GLY-95	-2.07	-1.23	1.78	-0.38	-1.91
R-A-PHE-96	-0.89	0.94	-0.43	-0.02	-0.41
R-A-CYS-97	-0.24	-0.10	0.29	-0.03	-0.08
R-A-LEU-98	-0.09	0.64	-0.64	0.00	-0.09
R-A-GLU-99	-0.02	3.98	-3.87	0.00	0.09
R-A-HIE-100	-0.05	-1.02	1.12	0.00	0.05
R-A-ALA-101	-0.01	0.53	-0.50	0.00	0.02
R-A-SER-102	-0.00	-0.20	0.21	0.00	0.01
R-A-CYS-103	-0.00	0.31	-0.30	0.00	0.01
R-A-PRO-104	-0.00	0.07	-0.07	0.00	0.00
R-A-PRO-105	-0.00	-0.10	0.10	0.00	-0.00
R-A-GLY-106	0.00	-0.13	0.13	0.00	0.00
R-A-ALA-107	-0.00	0.07	-0.07	0.00	0.00
R-A-GLY-108	-0.00	-0.12	0.13	0.00	0.00
R-A-VAL-109	-0.01	0.03	-0.00	0.00	0.01
R-A-ILE-110	-0.01	-0.05	0.08	0.00	0.02
R-A-ALA-111	-0.02	-0.31	0.35	0.00	0.02
R-A-PRO-112	-0.11	0.33	-0.21	0.00	0.01
R-A-GLY-113	-0.12	-0.51	0.85	-0.03	0.20
R-A-THR-114	-1.19	-2.12	2.97	-0.31	-0.66
R-A-PRO-115	-1.79	-1.55	1.67	-0.40	-2.07
R-A-SER-116	-1.46	0.89	0.57	-0.35	-0.35
R-A-GLN-117	-0.36	0.95	-0.52	-0.08	-0.01
R-A-ASN-118	-0.06	0.92	-0.78	0.00	0.08
R-A-THR-119	-0.03	0.16	-0.12	0.00	0.01
R-A-GLN-120	-0.02	0.23	-0.19	0.00	0.02
R-A-CYS-121	-0.00	-0.12	0.13	0.00	-0.00
R-A-GLN-122	-0.00	0.22	-0.22	0.00	0.00
R-A-PRO-123	-0.00	-0.11	0.11	0.00	-0.00
R-A-CYS-124	-0.00	0.09	-0.08	0.00	-0.00
R-A-PRO-125	0.00	0.16	-0.16	0.00	0.00
R-A-PRO-126	0.00	-0.12	0.12	0.00	-0.00
R-A-GLY-127	0.00	-0.08	0.08	0.00	0.00
R-A-THR-128	-0.00	0.04	-0.04	0.00	-0.00
R-A-PHE-129	-0.00	-0.15	0.15	0.00	-0.00
R-A-SER-130	-0.00	-0.16	0.16	0.00	-0.00
R-A-ALA-131	-0.00	0.07	-0.06	0.00	0.00
R-A-SER-132	-0.00	-0.47	0.47	0.00	0.00
R-A-SER-133	-0.00	0.14	-0.12	0.00	0.01
R-A-SER-134	-0.01	-0.52	0.55	0.00	0.02
R-A-SER-135	-0.03	-0.26	0.35	0.00	0.06
R-A-SER-136	-0.05	0.15	-0.00	0.00	0.10
R-A-GLU-137	-0.01	0.45	-0.41	0.00	0.03
R-A-GLN-138	-0.01	0.49	-0.45	0.00	0.03
R-A-CYS-139	-0.00	-0.01	0.01	0.00	0.00
R-A-GLN-140	-0.00	0.31	-0.30	0.00	0.01
R-A-PRO-141	0.00	0.16	-0.15	0.00	0.00
R-A-HIE-142	-0.00	-0.26	0.25	0.00	-0.00
R-A-ARG-143	0.00	2.84	-2.81	0.00	0.04
R-A-ASN-144	0.00	0.08	-0.08	0.00	0.00
R-A-CYS-145	0.00	-0.04	0.04	0.00	-0.00
R-A-THR-146	0.00	-0.03	0.03	0.00	-0.00
R-A-ALA-147	0.00	-0.05	0.05	0.00	0.00
R-A-LEU-148	0.00	-0.02	0.02	0.00	0.00
R-A-GLY-149	0.00	0.02	-0.02	0.00	-0.00
R-A-LEU-150	0.00	-0.05	0.04	0.00	-0.00
R-A-ALA-151	0.00	0.01	-0.01	0.00	0.00
R-A-LEU-152	0.00	-0.00	0.00	0.00	0.00
R-A-ASN-153	0.00	0.07	-0.07	0.00	0.00
R-A-VAL-154	0.00	-0.03	0.03	0.00	-0.00
R-A-PRO-155	0.00	0.09	-0.09	0.00	0.00
R-A-GLY-156	0.00	-0.05	0.05	0.00	-0.00
R-A-SER-157	-0.00	-0.05	0.05	0.00	-0.00
R-A-SER-158	-0.00	-0.05	0.05	0.00	-0.00
R-A-SER-159	-0.00	0.02	-0.02	0.00	-0.00
R-A-HIE-160	-0.00	-0.12	0.12	0.00	-0.00
R-A-ASP-161	0.00	-2.77	2.74	0.00	-0.03
R-A-THR-162	0.00	0.01	-0.01	0.00	0.00
R-A-LEU-163	0.00	-0.02	0.01	0.00	-0.00
R-A-CYS-164	0.00	0.02	-0.01	0.00	0.00
R-A-THR-165	0.00	0.02	-0.02	0.00	0.00
R-A-SER-166	0.00	0.05	-0.05	0.00	0.00
R-A-THR-167	0.00	0.06	-0.06	0.00	0.00
R-A-GLY-168	0.00	0.03	-0.03	0.00	-0.00
R-A-HIE-169	0.00	0.01	-0.01	0.00	-0.00
R-A-HIE-170	0.00	0.02	-0.02	0.00	0.00
R-A-HIE-171	0.00	0.00	-0.00	0.00	0.00
R-A-HIE-172	0.00	0.08	-0.08	0.00	0.00
R-A-HIE-173	0.00	0.04	-0.04	0.00	0.00
R-A-HIE-174	0.00	-1.69	1.67	0.00	-0.02
L-B-MET-1	-0.05	23.28	-22.63	0.00	0.60
L-B-GLY-2	-0.03	-1.10	1.12	0.00	-0.00
L-B-TYR-3	-0.06	0.16	-0.01	0.00	0.09
L-B-SER-4	-0.26	3.55	-2.94	-0.15	0.20
L-B-LEU-5	-0.35	-2.52	3.03	-0.06	0.10
L-B-PHE-6	-2.23	-0.06	0.56	-0.24	-1.97
L-B-PRO-7	-4.70	1.39	-0.17	-0.83	-4.31
L-B-ASN-8	-2.83	0.42	1.75	-0.63	-1.29
L-B-SER-9	-0.17	0.30	-0.02	0.00	0.11
L-B-PRO-10	-0.36	-0.39	0.52	-0.03	-0.26
L-B-LYS-11	-0.05	16.00	-15.59	0.00	0.36
L-B-TRP-12	-0.04	0.09	-0.05	0.00	0.00
L-B-THR-13	-0.02	-0.07	0.12	0.00	0.03
L-B-SER-14	-0.00	-0.65	0.67	0.00	0.01
L-B-LYS-15	-0.00	9.50	-9.38	0.00	0.12
L-B-VAL-16	-0.00	0.12	-0.11	0.00	0.00
L-B-VAL-17	-0.00	0.41	-0.40	0.00	0.00
L-B-THR-18	-0.00	-0.63	0.63	0.00	-0.00
L-B-TYR-19	-0.01	0.33	-0.32	0.00	0.00
L-B-ARG-20	-0.01	10.13	-9.99	0.00	0.14
L-B-ILE-21	-0.00	0.29	-0.29	0.00	0.00
L-B-VAL-22	-0.00	0.57	-0.56	0.00	0.01
L-B-SER-23	-0.00	-0.29	0.30	0.00	0.01
L-B-TYR-24	-0.01	-0.29	0.30	0.00	0.01
L-B-THR-25	-0.01	0.63	-0.58	0.00	0.04
L-B-ARG-26	-0.02	10.14	-9.94	0.00	0.18
L-B-ASP-27	-0.03	-8.45	8.45	0.00	-0.03
L-B-LEU-28	-0.02	-0.20	0.21	0.00	-0.01
L-B-PRO-29	-0.00	-0.40	0.39	0.00	-0.02
L-B-HIE-30	-0.00	-0.44	0.43	0.00	-0.01
L-B-ILE-31	-0.00	-0.26	0.26	0.00	-0.00
L-B-THR-32	-0.01	0.02	0.00	0.00	0.02
L-B-VAL-33	-0.01	-0.19	0.20	0.00	-0.01
L-B-ASP-34	-0.00	-8.97	8.85	0.00	-0.12
L-B-ARG-35	-0.01	5.38	-5.29	0.00	0.09
L-B-LEU-36	-0.01	-0.06	0.07	0.00	0.00
L-B-VAL-37	-0.01	-0.33	0.33	0.00	-0.01
L-B-SER-38	-0.00	-0.44	0.44	0.00	-0.01
L-B-LYS-39	-0.01	7.71	-7.49	0.00	0.21
L-B-ALA-40	-0.01	0.06	-0.03	0.00	0.02
L-B-LEU-41	-0.01	-0.28	0.28	0.00	-0.01
L-B-ASN-42	-0.00	-0.23	0.23	0.00	0.00
L-B-MET-43	-0.01	-0.07	0.08	0.00	0.00
L-B-TRP-44	-0.02	0.38	-0.36	0.00	-0.01
L-B-GLY-45	-0.00	-0.09	0.09	0.00	-0.00
L-B-LYS-46	-0.00	10.06	-9.92	0.00	0.13
L-B-GLU-47	-0.00	-11.12	10.98	0.00	-0.14
L-B-ILE-48	-0.00	0.31	-0.30	0.00	0.00
L-B-PRO-49	-0.00	0.29	-0.29	0.00	0.00
L-B-LEU-50	-0.01	0.35	-0.35	0.00	0.00
L-B-HIE-51	-0.00	-0.08	0.07	0.00	-0.00
L-B-PHE-52	-0.01	0.36	-0.36	0.00	-0.00
L-B-ARG-53	-0.00	8.89	-8.77	0.00	0.11
L-B-LYS-54	-0.00	8.49	-8.38	0.00	0.11
L-B-VAL-55	-0.00	-0.16	0.15	0.00	-0.00
L-B-VAL-56	-0.00	-0.25	0.24	0.00	-0.00
L-B-TRP-57	-0.00	-0.09	0.09	0.00	-0.00
L-B-GLY-58	-0.00	-0.12	0.12	0.00	0.00
L-B-THR-59	-0.00	0.48	-0.46	0.00	0.02
L-B-ALA-60	-0.00	-0.13	0.15	0.00	0.01
L-B-ASP-61	-0.01	-13.28	13.19	0.00	-0.10
L-B-ILE-62	-0.01	0.36	-0.34	0.00	0.00
L-B-MET-63	-0.01	-0.56	0.57	0.00	0.00
L-B-ILE-64	-0.01	0.44	-0.42	0.00	0.00
L-B-GLY-65	-0.01	-0.62	0.64	0.00	0.01
L-B-PHE-66	-0.02	0.24	-0.21	0.00	0.00
L-B-ALA-67	-0.02	0.19	-0.13	0.00	0.04
L-B-ARG-68	-0.01	11.32	-11.13	0.00	0.17
L-B-GLY-69	-0.01	-0.33	0.38	0.00	0.03
L-B-ALA-70	-0.02	0.72	-0.64	0.00	0.06
L-B-HIE-71	-0.12	0.46	-0.15	0.00	0.19
L-B-GLY-72	-0.03	0.96	-0.82	0.00	0.10
L-B-ASP-73	-0.17	-29.28	29.62	0.00	0.17
L-B-SER-74	-0.32	0.81	-0.30	-0.05	0.14
L-B-TYR-75	-5.59	-2.76	3.96	-0.94	-5.33
L-B-PRO-76	-0.14	-0.83	0.77	0.00	-0.20
L-B-PHE-77	-0.17	0.27	-0.20	0.00	-0.10
L-B-ASP-78	-0.07	-14.54	14.60	0.00	-0.01
L-B-GLY-79	-0.08	-1.07	1.40	0.00	0.26
L-B-PRO-80	-0.51	-1.09	1.68	-0.09	-0.01
L-B-GLY-81	-2.61	-1.04	3.07	-0.43	-1.02
L-B-ASN-82	-2.54	-5.44	6.98	-0.28	-1.28
L-B-THR-83	-2.75	-1.22	0.46	-0.19	-3.70
L-B-LEU-84	-3.23	3.40	-1.88	-0.35	-2.07
L-B-ALA-85	-0.72	-3.68	3.63	-0.09	-0.86
L-B-HIE-86	-1.03	-1.38	1.97	-0.19	-0.63
L-B-ALA-87	-0.24	-1.19	1.55	-0.03	0.09
L-B-PHE-88	-2.83	0.71	-0.03	-0.60	-2.75
L-B-ALA-89	-0.21	-0.62	0.90	0.00	0.07
L-B-PRO-90	-0.15	-1.73	2.04	0.00	0.15
L-B-GLY-91	-0.29	0.78	-0.06	-0.01	0.42
L-B-THR-92	-3.25	2.19	-0.69	-0.50	-2.25
L-B-GLY-93	-2.56	2.84	-1.41	-0.36	-1.48
L-B-LEU-94	-1.91	-1.09	1.62	-0.45	-1.82
L-B-GLY-95	-0.10	0.70	-0.56	0.00	0.05
L-B-GLY-96	-0.03	0.42	-0.37	0.00	0.02
L-B-ASP-97	-0.05	-23.72	23.73	0.00	-0.03
L-B-ALA-98	-0.02	0.70	-0.62	0.00	0.06
L-B-HIE-99	-0.07	-0.11	0.23	0.00	0.05
L-B-PHE-100	-0.07	0.15	-0.08	0.00	-0.01
L-B-ASP-101	-0.11	-19.15	19.20	0.00	-0.06
L-B-GLU-102	-0.02	-12.14	12.02	0.00	-0.14
L-B-ASP-103	-0.04	-11.51	11.53	0.00	-0.02
L-B-GLU-104	0.64	-41.03	37.14	-0.20	-3.45
L-B-ARG-105	-0.24	5.54	-5.09	0.00	0.21
L-B-TRP-106	-0.18	-0.20	0.28	0.00	-0.10
L-B-THR-107	-0.17	-0.79	0.84	0.00	-0.13
L-B-ASP-108	-0.07	-6.52	6.62	0.00	0.03
L-B-GLY-109	-0.38	-0.05	0.85	-0.18	0.24
L-B-SER-110	-0.46	0.99	-0.30	-0.10	0.13
L-B-SER-111	-0.97	-1.10	2.15	-0.18	-0.11
L-B-LEU-112	-1.07	-0.03	0.37	-0.20	-0.94
L-B-GLY-113	-0.55	1.74	-0.67	-0.14	0.38
L-B-ILE-114	-1.53	1.23	-1.19	-0.24	-1.73
L-B-ASN-115	-0.24	-1.21	1.51	-0.04	0.03
L-B-PHE-116	-0.05	-0.90	0.91	0.00	-0.04
L-B-LEU-117	-0.03	-0.79	0.81	0.00	-0.01
L-B-TYR-118	-0.24	-0.54	0.86	0.00	0.08
L-B-ALA-119	-0.07	-0.82	0.83	0.00	-0.06
L-B-ALA-120	-0.02	-1.00	0.96	0.00	-0.06
L-B-THR-121	-0.03	-0.13	0.20	0.00	0.04
L-B-HIE-122	-0.17	-0.39	0.80	0.00	0.24
L-B-GLN-123	-0.22	-3.87	4.25	-0.02	0.14
L-B-LEU-124	-0.02	-0.02	0.06	0.00	0.01
L-B-GLY-125	-0.02	0.68	-0.64	0.00	0.02
L-B-HIE-126	-0.29	0.38	0.07	-0.02	0.14
L-B-SER-127	-0.03	0.00	0.04	0.00	0.01
L-B-LEU-128	-0.03	0.33	-0.24	0.00	0.06
L-B-GLY-129	-0.05	-0.29	0.36	0.00	0.02
L-B-MET-130	-0.08	-0.40	0.55	0.00	0.08
L-B-GLY-131	-0.11	2.28	-2.05	0.00	0.12
L-B-HIE-132	-1.45	-0.03	1.78	-0.40	-0.10
L-B-SER-133	-0.14	-1.22	1.48	-0.00	0.11
L-B-SER-134	-0.14	0.64	-0.45	0.00	0.05
L-B-ASP-135	-0.06	-19.10	19.07	0.00	-0.10
L-B-PRO-136	-0.22	0.24	-0.10	0.00	-0.08
L-B-ASN-137	-0.07	1.27	-1.10	0.00	0.10
L-B-ALA-138	-0.04	0.09	-0.01	0.00	0.04
L-B-VAL-139	-0.06	-0.30	0.41	0.00	0.05
L-B-MET-140	-0.12	-0.99	1.09	0.00	-0.02
L-B-TYR-141	-1.35	0.27	0.24	-0.20	-1.04
L-B-PRO-142	-3.09	0.59	0.85	-0.43	-2.08
L-B-THR-143	-2.13	-2.47	4.34	-0.35	-0.61
L-B-TYR-144	-3.34	0.18	1.55	-0.53	-2.14
L-B-GLY-145	-2.50	0.12	2.53	-0.53	-0.40
L-B-ASN-146	-3.80	0.43	1.67	-0.26	-1.96
L-B-GLY-147	-2.23	-1.30	1.10	-0.46	-2.89
L-B-ASP-148	-2.27	-4.43	5.59	-0.30	-1.42
L-B-PRO-149	-0.32	0.36	-0.11	0.00	-0.06
L-B-GLN-150	-0.27	-0.86	1.39	-0.09	0.17
L-B-ASN-151	-0.04	0.05	0.06	0.00	0.08
L-B-PHE-152	-0.13	0.56	-0.47	0.00	-0.05
L-B-LYS-153	-0.02	7.70	-7.49	0.00	0.19
L-B-LEU-154	-0.02	0.80	-0.78	0.00	0.01
L-B-SER-155	-0.01	-0.23	0.26	0.00	0.01
L-B-GLN-156	-0.01	-0.45	0.45	0.00	-0.00
L-B-ASP-157	-0.02	-20.54	20.40	0.00	-0.16
L-B-ASP-158	-0.02	-19.55	19.32	0.00	-0.25
L-B-ILE-159	-0.01	-0.49	0.48	0.00	-0.02
L-B-LYS-160	-0.01	16.74	-16.48	0.00	0.25
L-B-GLY-161	-0.01	0.20	-0.16	0.00	0.03
L-B-ILE-162	-0.02	-0.22	0.22	0.00	-0.01
L-B-GLN-163	-0.01	-0.13	0.14	0.00	0.00
L-B-LYS-164	-0.02	21.72	-21.25	0.00	0.45
L-B-LEU-165	-0.03	0.23	-0.20	0.00	-0.01
L-B-TYR-166	-0.01	-0.12	0.14	0.00	-0.00
L-B-GLY-167	-0.00	-0.31	0.31	0.00	-0.00
L-B-LYS-168	-0.00	12.46	-12.30	0.00	0.16
L-B-ARG-169	-0.00	9.76	-9.64	0.00	0.12
L-B-SER-170	-0.00	0.02	-0.02	0.00	-0.00
L-B-ASN-171	-0.00	0.19	-0.19	0.00	0.00
L-B-SER-172	-0.00	-0.10	0.10	0.00	-0.00
L-B-ARG-173	-0.00	9.32	-9.21	0.00	0.11
L-B-LYS-174	-0.00	6.32	-6.24	0.00	0.08
L-B-LYS-175	0.00	-1.28	1.26	0.00	-0.02
