# Supplementary material for: Matrix metalloproteinase/Fas ligand (MMP/FasL) interaction dynamics in COVID-19: An in silico study and neuroimmune perspective
Source: Heliyon. 2024 May 15;10(10):e30898. doi: 10.1016/j.heliyon.2024.e30898 (PMC11128882; doi:10.1016/j.heliyon.2024.e30898)
Supplement: Multimedia component 7 [file mmc7.zip]

Archive with 1 entries (1 files):
- lastframeNORMALMMP7FASL-1685055393018.csv
