# Supplementary material for: Matrix metalloproteinase/Fas ligand (MMP/FasL) interaction dynamics in COVID-19: An in silico study and neuroimmune perspective
Source: Heliyon. 2024 May 15;10(10):e30898. doi: 10.1016/j.heliyon.2024.e30898 (PMC11128882; doi:10.1016/j.heliyon.2024.e30898)
Supplement: Multimedia component 7 [file mmc7.zip › lastframeNORMALMMP7FASL-1685055393018.csv]

RESIDUE_ID	VDW	ELE	GB	SA	TOTAL
lig-rec	-150.03	-110.86	197.25	-17.49	-81.14
R-A-VAL-1	-0.12	17.17	-15.96	0.00	1.08
R-A-ALA-2	-0.81	-0.14	0.42	-0.30	-0.83
R-A-GLU-3	-0.05	-13.26	11.68	-0.20	-1.84
R-A-THR-4	-0.90	-1.81	2.54	-0.04	-0.21
R-A-PRO-5	-1.95	0.20	-0.06	-0.34	-2.15
R-A-THR-6	-0.19	0.14	0.09	0.00	0.05
R-A-TYR-7	-0.12	0.37	-0.30	0.00	-0.05
R-A-PRO-8	-0.07	0.52	-0.46	-0.01	-0.03
R-A-TRP-9	-0.03	-0.65	0.69	0.00	0.01
R-A-ARG-10	-0.01	13.17	-12.98	0.00	0.18
R-A-ASP-11	-0.00	-8.30	8.19	0.00	-0.11
R-A-ALA-12	-0.00	-0.21	0.21	0.00	-0.00
R-A-GLU-13	-0.00	-6.58	6.50	0.00	-0.08
R-A-THR-14	-0.00	-0.18	0.17	0.00	-0.00
R-A-GLY-15	-0.00	-0.26	0.25	0.00	-0.00
R-A-GLU-16	-0.00	-11.43	11.29	0.00	-0.14
R-A-ARG-17	-0.01	16.62	-16.33	0.00	0.28
R-A-LEU-18	-0.01	-0.50	0.51	0.00	0.01
R-A-VAL-19	-0.02	0.12	-0.08	0.00	0.03
R-A-CYS-20	-0.02	-0.56	0.58	0.00	-0.01
R-A-ALA-21	-0.03	-0.06	0.14	0.00	0.05
R-A-GLN-22	-0.32	2.02	-1.19	-0.01	0.51
R-A-CYS-23	-0.07	-0.79	0.87	0.00	0.01
R-A-PRO-24	-0.15	-1.18	1.26	0.00	-0.06
R-A-PRO-25	-1.20	-0.15	0.56	-0.12	-0.91
R-A-GLY-26	-0.11	0.81	-0.66	0.00	0.05
R-A-THR-27	-0.06	-0.33	0.45	0.00	0.06
R-A-PHE-28	-0.03	0.78	-0.76	0.00	-0.02
R-A-VAL-29	-0.02	0.25	-0.23	0.00	0.00
R-A-GLN-30	-0.01	-0.50	0.54	0.00	0.02
R-A-ARG-31	-0.01	3.20	-3.14	0.00	0.06
R-A-PRO-32	-0.01	0.50	-0.49	0.00	0.00
R-A-CYS-33	-0.01	-0.01	0.02	0.00	0.00
R-A-ARG-34	-0.00	4.69	-4.63	0.00	0.06
R-A-ARG-35	-0.00	8.91	-8.80	0.00	0.11
R-A-ASP-36	-0.00	-4.78	4.72	0.00	-0.06
R-A-SER-37	-0.00	-0.19	0.20	0.00	0.00
R-A-PRO-38	-0.01	0.10	-0.08	0.00	0.01
R-A-THR-39	-0.01	0.13	-0.09	0.00	0.03
R-A-THR-40	-0.01	-0.65	0.67	0.00	0.01
R-A-CYS-41	-0.02	-0.16	0.22	0.00	0.05
R-A-GLY-42	-0.01	-0.92	0.93	0.00	-0.00
R-A-PRO-43	-0.05	-1.81	1.84	0.00	-0.01
R-A-CYS-44	-0.05	0.76	-0.63	0.00	0.07
R-A-PRO-45	-0.02	0.88	-0.85	0.00	-0.00
R-A-PRO-46	-0.02	-1.17	1.23	0.00	0.04
R-A-ARG-47	-0.05	-9.16	9.25	0.00	0.04
R-A-HIE-48	-0.06	0.88	-0.64	0.00	0.19
R-A-TYR-49	-1.08	-0.54	1.44	-0.10	-0.28
R-A-THR-50	-0.29	1.17	-0.55	0.00	0.33
R-A-GLN-51	-4.39	-3.23	5.25	-0.80	-3.17
R-A-PHE-52	-3.25	-0.47	0.88	-0.58	-3.42
R-A-TRP-53	-2.18	-3.15	4.05	-0.47	-1.74
R-A-ASN-54	-0.25	-0.69	0.98	0.00	0.04
R-A-TYR-55	-0.65	-0.84	1.39	-0.25	-0.34
R-A-LEU-56	-0.30	0.23	-0.14	-0.05	-0.26
R-A-GLU-57	-0.03	-3.58	3.63	0.00	0.02
R-A-ARG-58	-0.04	1.20	-0.97	0.00	0.19
R-A-CYS-59	-0.05	-1.38	1.56	0.00	0.12
R-A-ARG-60	-1.70	1.59	2.01	-0.51	1.40
R-A-TYR-61	-0.13	0.14	0.15	0.00	0.17
R-A-CYS-62	-0.17	-0.05	0.28	0.00	0.06
R-A-ASN-63	-0.75	1.83	-0.27	-0.19	0.62
R-A-VAL-64	-1.84	-0.49	0.96	-0.19	-1.55
R-A-LEU-65	-1.41	-0.17	0.91	-0.37	-1.05
R-A-CYS-66	-0.34	-0.70	0.86	-0.00	-0.18
R-A-GLY-67	-0.03	0.78	-0.73	0.00	0.01
R-A-GLU-68	-0.02	4.51	-4.34	0.00	0.15
R-A-ARG-69	-0.06	-3.70	3.84	0.00	0.07
R-A-GLU-70	-0.31	7.77	-7.02	-0.05	0.39
R-A-GLU-71	-0.33	21.93	-21.22	0.00	0.37
R-A-GLU-72	-1.64	23.18	-21.15	-0.16	0.24
R-A-ALA-73	-3.47	-1.25	3.20	-0.47	-1.99
R-A-ARG-74	-6.08	-37.82	39.48	-0.79	-5.21
R-A-ALA-75	-1.20	-0.95	0.65	-0.19	-1.69
R-A-CYS-76	-0.26	2.06	-1.76	0.00	0.04
R-A-HIE-77	-2.49	-3.21	4.03	-0.43	-2.10
R-A-ALA-78	-0.25	-1.48	1.52	0.00	-0.21
R-A-THR-79	-1.79	-1.03	2.17	-0.30	-0.95
R-A-HIE-80	-3.65	-2.38	5.21	-0.46	-1.28
R-A-ASN-81	-2.15	1.38	-0.85	-0.23	-1.84
R-A-ARG-82	-0.91	-16.98	18.63	-0.05	0.69
R-A-ALA-83	-1.46	0.12	0.16	-0.19	-1.37
R-A-CYS-84	-2.07	-3.81	3.28	-0.27	-2.87
R-A-ARG-85	-3.32	-31.70	34.17	-0.56	-1.41
R-A-CYS-86	-0.51	0.70	-0.45	-0.03	-0.29
R-A-ARG-87	-0.09	-11.63	11.69	0.00	-0.03
R-A-THR-88	-0.06	0.35	-0.17	0.00	0.13
R-A-GLY-89	-0.02	-0.39	0.44	0.00	0.03
R-A-PHE-90	-0.07	0.45	-0.21	0.00	0.16
R-A-PHE-91	-0.25	-1.28	1.48	0.00	-0.05
R-A-ALA-92	-1.32	-1.12	1.42	-0.30	-1.31
R-A-HIE-93	-0.85	3.08	-2.26	-0.10	-0.13
R-A-ALA-94	-1.85	-0.62	2.03	-0.39	-0.83
R-A-GLY-95	-0.87	-0.96	1.27	-0.21	-0.77
R-A-PHE-96	-0.27	0.66	-0.43	0.00	-0.05
R-A-CYS-97	-0.19	-0.37	0.48	-0.03	-0.11
R-A-LEU-98	-0.07	0.83	-0.83	0.00	-0.07
R-A-GLU-99	-0.02	3.69	-3.57	0.00	0.10
R-A-HIE-100	-0.05	-1.15	1.26	0.00	0.06
R-A-ALA-101	-0.01	0.55	-0.53	0.00	0.01
R-A-SER-102	-0.00	0.13	-0.12	0.00	0.01
R-A-CYS-103	-0.00	0.16	-0.15	0.00	0.00
R-A-PRO-104	-0.00	0.38	-0.38	0.00	-0.00
R-A-PRO-105	-0.00	-0.13	0.13	0.00	-0.00
R-A-GLY-106	0.00	-0.14	0.15	0.00	0.00
R-A-ALA-107	-0.00	-0.02	0.02	0.00	0.01
R-A-GLY-108	-0.00	-0.22	0.23	0.00	0.00
R-A-VAL-109	-0.02	-0.57	0.60	0.00	0.01
R-A-ILE-110	-0.05	-0.14	0.23	0.00	0.05
R-A-ALA-111	-0.34	-0.56	0.67	-0.07	-0.30
R-A-PRO-112	-1.06	-0.06	1.02	-0.19	-0.28
R-A-GLY-113	-0.61	-0.26	1.09	-0.03	0.19
R-A-THR-114	-2.18	-0.95	2.83	-0.42	-0.71
R-A-PRO-115	-1.47	-0.47	0.96	-0.18	-1.16
R-A-SER-116	-3.46	-0.10	2.36	-0.54	-1.74
R-A-GLN-117	-1.86	-2.55	2.67	-0.27	-2.01
R-A-ASN-118	-0.15	2.57	-2.29	-0.00	0.12
R-A-THR-119	-0.08	0.22	-0.17	0.00	-0.03
R-A-GLN-120	-0.17	-1.19	1.35	-0.03	-0.04
R-A-CYS-121	-0.01	0.20	-0.18	0.00	0.01
R-A-GLN-122	-0.01	-0.01	0.03	0.00	0.01
R-A-PRO-123	-0.00	-0.13	0.13	0.00	-0.00
R-A-CYS-124	-0.00	-0.05	0.05	0.00	-0.00
R-A-PRO-125	-0.00	0.31	-0.31	0.00	0.00
R-A-PRO-126	-0.00	0.07	-0.07	0.00	-0.00
R-A-GLY-127	0.00	0.02	-0.02	0.00	0.00
R-A-THR-128	-0.00	-0.05	0.05	0.00	-0.00
R-A-PHE-129	-0.00	-0.03	0.03	0.00	-0.00
R-A-SER-130	0.00	-0.35	0.34	0.00	-0.00
R-A-ALA-131	-0.00	-0.17	0.17	0.00	-0.00
R-A-SER-132	-0.00	-0.30	0.29	0.00	-0.00
R-A-SER-133	-0.00	0.07	-0.07	0.00	0.00
R-A-SER-134	-0.00	-0.35	0.36	0.00	0.00
R-A-SER-135	-0.01	0.03	-0.00	0.00	0.02
R-A-SER-136	-0.01	-0.14	0.17	0.00	0.02
R-A-GLU-137	-0.00	1.66	-1.64	0.00	0.02
R-A-GLN-138	-0.00	0.08	-0.07	0.00	0.01
R-A-CYS-139	-0.00	0.35	-0.35	0.00	0.01
R-A-GLN-140	-0.00	0.02	-0.02	0.00	0.00
R-A-PRO-141	-0.00	0.19	-0.19	0.00	0.00
R-A-HIE-142	-0.00	-0.13	0.13	0.00	-0.00
R-A-ARG-143	-0.00	1.93	-1.91	0.00	0.02
R-A-ASN-144	-0.00	0.11	-0.11	0.00	0.00
R-A-CYS-145	0.00	0.03	-0.03	0.00	0.00
R-A-THR-146	0.00	0.04	-0.04	0.00	0.00
R-A-ALA-147	0.00	-0.03	0.03	0.00	-0.00
R-A-LEU-148	0.00	-0.01	0.01	0.00	-0.00
R-A-GLY-149	0.00	0.01	-0.01	0.00	0.00
R-A-LEU-150	0.00	-0.06	0.06	0.00	-0.00
R-A-ALA-151	0.00	0.07	-0.07	0.00	0.00
R-A-LEU-152	0.00	-0.02	0.02	0.00	-0.00
R-A-ASN-153	0.00	-0.03	0.03	0.00	-0.00
R-A-VAL-154	0.00	0.06	-0.06	0.00	0.00
R-A-PRO-155	0.00	0.12	-0.12	0.00	0.00
R-A-GLY-156	-0.00	-0.12	0.12	0.00	-0.00
R-A-SER-157	0.00	0.10	-0.10	0.00	0.00
R-A-SER-158	-0.00	0.18	-0.18	0.00	0.00
R-A-SER-159	-0.00	0.06	-0.06	0.00	-0.00
R-A-HIE-160	0.00	0.04	-0.04	0.00	0.00
R-A-ASP-161	-0.00	-2.36	2.33	0.00	-0.03
R-A-THR-162	-0.00	0.16	-0.16	0.00	0.00
R-A-LEU-163	0.00	-0.09	0.08	0.00	-0.00
R-A-CYS-164	-0.00	-0.03	0.03	0.00	-0.00
R-A-THR-165	0.00	0.02	-0.01	0.00	0.00
R-A-SER-166	0.00	0.03	-0.03	0.00	-0.00
R-A-THR-167	0.00	0.03	-0.03	0.00	0.00
R-A-GLY-168	0.00	0.03	-0.03	0.00	0.00
R-A-HIE-169	0.00	0.12	-0.12	0.00	0.00
R-A-HIE-170	0.00	-0.02	0.02	0.00	0.00
R-A-HIE-171	0.00	-0.03	0.03	0.00	-0.00
R-A-HIE-172	-0.00	0.02	-0.02	0.00	0.00
R-A-HIE-173	0.00	0.00	-0.00	0.00	-0.00
R-A-HIE-174	0.00	-0.81	0.80	0.00	-0.01
L-B-MET-1	-0.14	21.42	-20.54	0.00	0.75
L-B-GLY-2	-0.04	-0.69	0.73	0.00	0.00
L-B-TYR-3	-0.08	1.15	-0.93	0.00	0.14
L-B-SER-4	-0.49	2.65	-1.37	-0.19	0.60
L-B-LEU-5	-0.21	-0.62	0.75	-0.01	-0.08
L-B-PHE-6	-1.63	-0.12	0.63	-0.48	-1.59
L-B-PRO-7	-0.12	-1.26	1.50	0.00	0.12
L-B-ASN-8	-0.61	-0.45	1.32	-0.21	0.05
L-B-SER-9	-0.28	1.35	-0.83	0.00	0.24
L-B-PRO-10	-1.36	-0.54	0.84	-0.23	-1.29
L-B-LYS-11	-0.11	22.16	-21.52	0.00	0.53
L-B-TRP-12	-0.11	-0.14	0.17	0.00	-0.09
L-B-THR-13	-0.03	0.31	-0.21	0.00	0.07
L-B-SER-14	-0.01	-0.50	0.56	0.00	0.04
L-B-LYS-15	-0.01	14.32	-14.12	0.00	0.19
L-B-VAL-16	-0.01	-0.23	0.25	0.00	0.01
L-B-VAL-17	-0.01	0.31	-0.29	0.00	-0.00
L-B-THR-18	-0.01	-0.52	0.54	0.00	0.01
L-B-TYR-19	-0.01	0.16	-0.15	0.00	0.01
L-B-ARG-20	-0.01	15.05	-14.82	0.00	0.22
L-B-ILE-21	-0.01	0.25	-0.24	0.00	0.00
L-B-VAL-22	-0.01	0.47	-0.45	0.00	0.01
L-B-SER-23	-0.01	-0.65	0.66	0.00	0.00
L-B-TYR-24	-0.01	-0.17	0.18	0.00	0.00
L-B-THR-25	-0.01	0.34	-0.31	0.00	0.02
L-B-ARG-26	-0.00	9.64	-9.51	0.00	0.13
L-B-ASP-27	-0.01	-9.04	9.01	0.00	-0.05
L-B-LEU-28	-0.01	-0.16	0.17	0.00	-0.00
L-B-PRO-29	-0.00	-0.37	0.36	0.00	-0.01
L-B-HIE-30	-0.00	-0.41	0.40	0.00	-0.01
L-B-ILE-31	-0.00	-0.29	0.29	0.00	-0.00
L-B-THR-32	-0.00	-0.08	0.10	0.00	0.01
L-B-VAL-33	-0.01	-0.29	0.29	0.00	-0.00
L-B-ASP-34	-0.00	-11.61	11.46	0.00	-0.15
L-B-ARG-35	-0.00	7.37	-7.27	0.00	0.10
L-B-LEU-36	-0.01	-0.25	0.26	0.00	0.00
L-B-VAL-37	-0.01	-0.39	0.38	0.00	-0.01
L-B-SER-38	-0.00	-0.61	0.61	0.00	-0.01
L-B-LYS-39	-0.01	8.59	-8.45	0.00	0.14
L-B-ALA-40	-0.01	-0.17	0.20	0.00	0.02
L-B-LEU-41	-0.01	-0.39	0.39	0.00	-0.01
L-B-ASN-42	-0.00	-0.37	0.38	0.00	0.00
L-B-MET-43	-0.01	0.52	-0.48	0.00	0.03
L-B-TRP-44	-0.03	0.44	-0.42	0.00	-0.02
L-B-GLY-45	-0.00	-0.01	0.01	0.00	-0.00
L-B-LYS-46	-0.00	11.52	-11.35	0.00	0.17
L-B-GLU-47	-0.01	-13.22	13.07	0.00	-0.16
L-B-ILE-48	-0.01	0.31	-0.31	0.00	-0.00
L-B-PRO-49	-0.00	-0.23	0.23	0.00	-0.00
L-B-LEU-50	-0.01	0.45	-0.44	0.00	0.01
L-B-HIE-51	-0.00	-0.28	0.29	0.00	0.00
L-B-PHE-52	-0.01	0.30	-0.29	0.00	-0.00
L-B-ARG-53	-0.01	13.96	-13.77	0.00	0.19
L-B-LYS-54	-0.00	11.51	-11.35	0.00	0.15
L-B-VAL-55	-0.01	-0.08	0.09	0.00	0.00
L-B-VAL-56	-0.00	-0.14	0.14	0.00	0.00
L-B-TRP-57	-0.00	0.20	-0.18	0.00	0.01
L-B-GLY-58	-0.01	0.68	-0.64	0.00	0.03
L-B-THR-59	-0.10	1.19	-0.98	-0.04	0.07
L-B-ALA-60	-0.03	-0.26	0.32	0.00	0.04
L-B-ASP-61	-0.05	-21.61	21.62	0.00	-0.04
L-B-ILE-62	-0.04	0.38	-0.34	0.00	0.00
L-B-MET-63	-0.04	-0.40	0.44	0.00	-0.00
L-B-ILE-64	-0.02	0.38	-0.37	0.00	-0.00
L-B-GLY-65	-0.01	-0.54	0.55	0.00	-0.00
L-B-PHE-66	-0.02	0.21	-0.21	0.00	-0.02
L-B-ALA-67	-0.02	0.22	-0.16	0.00	0.04
L-B-ARG-68	-0.02	12.18	-11.97	0.00	0.20
L-B-GLY-69	-0.01	-0.51	0.55	0.00	0.03
L-B-ALA-70	-0.02	0.49	-0.40	0.00	0.06
L-B-HIE-71	-0.08	0.65	-0.40	0.00	0.17
L-B-GLY-72	-0.02	0.18	-0.10	0.00	0.06
L-B-ASP-73	-0.26	-23.57	24.28	-0.01	0.44
L-B-SER-74	-1.51	-0.19	1.19	-0.31	-0.82
L-B-TYR-75	-3.21	-1.91	2.73	-0.49	-2.88
L-B-PRO-76	-0.13	-1.30	1.28	0.00	-0.14
L-B-PHE-77	-0.13	0.34	-0.17	0.00	0.04
L-B-ASP-78	-0.08	-13.35	13.54	0.00	0.11
L-B-GLY-79	-0.30	0.06	0.09	0.00	-0.15
L-B-PRO-80	-2.76	0.85	-0.05	-0.38	-2.34
L-B-GLY-81	-2.40	-4.49	5.26	-0.46	-2.09
L-B-ASN-82	-2.05	-4.56	6.11	-0.17	-0.66
L-B-THR-83	-2.67	-0.78	0.80	-0.13	-2.78
L-B-LEU-84	-1.95	2.74	-1.91	-0.25	-1.38
L-B-ALA-85	0.08	-6.25	4.09	-0.08	-2.16
L-B-HIE-86	-2.60	-1.18	1.90	-0.22	-2.10
L-B-ALA-87	-0.89	-0.45	1.32	-0.13	-0.15
L-B-PHE-88	-4.05	-0.22	0.67	-0.58	-4.19
L-B-ALA-89	-1.48	-0.61	1.04	-0.26	-1.31
L-B-PRO-90	-0.60	-1.06	1.68	-0.07	-0.05
L-B-GLY-91	-0.64	-0.43	1.27	-0.11	0.10
L-B-THR-92	-2.05	-6.56	5.06	-0.57	-4.12
L-B-GLY-93	-0.21	0.17	0.13	0.00	0.08
L-B-LEU-94	-1.67	-1.66	2.30	-0.43	-1.46
L-B-GLY-95	-0.77	0.83	-0.36	-0.15	-0.45
L-B-GLY-96	-0.16	0.27	-0.18	0.00	-0.07
L-B-ASP-97	-0.20	-26.98	27.42	0.00	0.24
L-B-ALA-98	-0.06	0.65	-0.53	0.00	0.06
L-B-HIE-99	-0.17	-0.33	0.49	0.00	-0.00
L-B-PHE-100	-0.09	-0.11	0.13	0.00	-0.06
L-B-ASP-101	-0.07	-17.66	17.68	0.00	-0.05
L-B-GLU-102	-0.02	-12.14	12.00	0.00	-0.15
L-B-ASP-103	-0.02	-11.98	11.95	0.00	-0.05
L-B-GLU-104	-0.14	-17.70	18.21	-0.01	0.36
L-B-ARG-105	-0.06	9.92	-9.66	0.00	0.20
L-B-TRP-106	-0.10	0.70	-0.61	0.00	-0.00
L-B-THR-107	-0.08	-0.69	0.74	0.00	-0.03
L-B-ASP-108	-0.03	-8.09	8.03	0.00	-0.09
L-B-GLY-109	-0.06	0.22	-0.01	0.00	0.15
L-B-SER-110	-0.05	0.84	-0.67	0.00	0.12
L-B-SER-111	-0.19	-0.74	1.21	0.00	0.28
L-B-LEU-112	-3.54	-0.29	1.12	-0.80	-3.50
L-B-GLY-113	-0.73	0.55	0.54	-0.15	0.21
L-B-ILE-114	-0.76	1.27	-1.22	-0.17	-0.87
L-B-ASN-115	-0.20	-1.13	1.28	0.00	-0.04
L-B-PHE-116	-0.04	-1.19	1.22	0.00	-0.01
L-B-LEU-117	-0.03	-0.88	0.88	0.00	-0.03
L-B-TYR-118	-0.25	-0.16	0.40	0.00	-0.01
L-B-ALA-119	-0.07	-1.10	1.08	0.00	-0.09
L-B-ALA-120	-0.03	-1.23	1.18	0.00	-0.07
L-B-THR-121	-0.03	-0.20	0.29	0.00	0.07
L-B-HIE-122	-0.42	2.52	-1.53	-0.05	0.52
L-B-GLN-123	-0.57	-7.11	7.00	-0.06	-0.73
L-B-LEU-124	-0.05	-0.68	0.68	0.00	-0.05
L-B-GLY-125	-0.05	0.30	-0.26	0.00	-0.01
L-B-HIE-126	-1.10	-3.04	2.78	-0.11	-1.47
L-B-SER-127	-0.11	-0.36	0.43	0.00	-0.04
L-B-LEU-128	-0.07	0.52	-0.35	0.00	0.10
L-B-GLY-129	-0.14	-0.70	0.97	0.00	0.12
L-B-MET-130	-0.29	-1.90	2.42	-0.03	0.21
L-B-GLY-131	-0.35	2.95	-2.52	-0.12	-0.03
L-B-HIE-132	-3.35	-2.21	4.42	-0.59	-1.73
L-B-SER-133	-0.21	-0.55	0.79	0.00	0.04
L-B-SER-134	-0.39	1.35	-0.94	-0.19	-0.16
L-B-ASP-135	-0.19	-15.57	15.82	0.00	0.06
L-B-PRO-136	-1.92	-0.69	1.40	-0.40	-1.61
L-B-ASN-137	-0.68	0.53	-0.22	-0.15	-0.51
L-B-ALA-138	-0.08	0.49	-0.39	0.00	0.02
L-B-VAL-139	-0.07	-0.16	0.32	0.00	0.09
L-B-MET-140	-0.18	-0.72	0.78	0.00	-0.12
L-B-TYR-141	-1.34	0.25	1.00	-0.22	-0.31
L-B-PRO-142	-3.30	-1.45	2.64	-0.59	-2.69
L-B-THR-143	-3.77	-5.61	6.88	-0.57	-3.06
L-B-TYR-144	-4.11	-2.14	2.80	-0.71	-4.16
L-B-GLY-145	-1.32	1.13	0.21	-0.27	-0.26
L-B-ASN-146	-1.09	0.10	1.29	-0.06	0.23
L-B-GLY-147	-1.01	0.18	1.12	-0.04	0.24
L-B-ASP-148	-2.74	-2.68	4.74	-0.48	-1.16
L-B-PRO-149	-0.19	-0.84	0.88	0.00	-0.15
L-B-GLN-150	-0.04	0.41	-0.32	0.00	0.05
L-B-ASN-151	-0.02	-0.28	0.36	0.00	0.06
L-B-PHE-152	-0.06	0.50	-0.46	0.00	-0.01
L-B-LYS-153	-0.02	8.81	-8.56	0.00	0.23
L-B-LEU-154	-0.02	0.80	-0.77	0.00	0.01
L-B-SER-155	-0.02	-0.67	0.71	0.00	0.02
L-B-GLN-156	-0.01	-0.94	0.95	0.00	0.00
L-B-ASP-157	-0.03	-21.71	21.60	0.00	-0.14
L-B-ASP-158	-0.03	-20.96	20.72	0.00	-0.26
L-B-ILE-159	-0.01	-0.78	0.77	0.00	-0.02
L-B-LYS-160	-0.01	13.55	-13.34	0.00	0.20
L-B-GLY-161	-0.01	0.23	-0.18	0.00	0.04
L-B-ILE-162	-0.02	-0.32	0.32	0.00	-0.02
L-B-GLN-163	-0.01	0.34	-0.33	0.00	0.01
L-B-LYS-164	-0.01	18.12	-17.82	0.00	0.28
L-B-LEU-165	-0.05	0.27	-0.24	0.00	-0.01
L-B-TYR-166	-0.03	-0.57	0.57	0.00	-0.02
L-B-GLY-167	-0.00	-0.49	0.49	0.00	-0.00
L-B-LYS-168	-0.00	13.23	-13.06	0.00	0.17
L-B-ARG-169	-0.00	13.10	-12.93	0.00	0.17
L-B-SER-170	-0.00	-0.22	0.21	0.00	-0.00
L-B-ASN-171	-0.00	0.30	-0.30	0.00	0.00
L-B-SER-172	-0.00	0.04	-0.04	0.00	-0.00
L-B-ARG-173	-0.00	8.86	-8.74	0.00	0.11
L-B-LYS-174	-0.00	9.79	-9.66	0.00	0.13
L-B-LYS-175	-0.01	-2.78	2.80	0.00	0.02
